# Supplementary material for: Low T cell diversity associates with poor outcome in bladder cancer: A comprehensive longitudinal analysis of the T cell receptor repertoire
Source: Cell Rep Med. 2025 May 1;6(5):102101. doi: 10.1016/j.xcrm.2025.102101 (PMC12147909; doi:10.1016/j.xcrm.2025.102101)
Supplement: Data S1. CSV file of summarized gene expression counts as outputted by Kallisto for the RNA-seq of blood samples [file mmc3.csv]

Genes	23	64	11	28	82	50	84	104
5S_rRNA	30	33	11	11	21	9	24	1
5_8S_rRNA	3954	5405	1749	546	4198	3896	4742	3243
7SK	1529	983	0	3	328	73	1588	417
A1BG	391	365	299	144	206	319	436	209
A1BG-AS1	174	177	254	122	92	245	433	121
A1CF	70	80	3	36	23	41	84	33
A2M	2720	10005	295	381	2255	11281	4856	1479
A2M-AS1	963	3505	162	126	1571	3951	1743	992
A2ML1	137	88	28	34	126	107	121	43
A2ML1-AS1	0	0	0	0	0	0	0	0
A2ML1-AS2	4	8	30	6	9	11	12	0
A2MP1	391	1283	78	55	398	1497	607	303
A3GALT2	0	2	0	30	9	6	7	0
A4GALT	266	47	10	19	77	48	74	67
A4GNT	0	0	0	0	0	0	0	0
AA06	0	0	0	0	0	0	0	0
AAAS	465	504	367	215	311	550	927	106
AACS	799	829	420	259	485	684	1042	368
AACSP1	80	135	0	39	51	175	91	12
AADAC	0	0	0	2	0	0	0	0
AADACL2	0	0	0	4	0	19	0	0
AADACL2-AS1	0	1	28	9	0	8	6	2
AADACL3	23	25	0	12	0	4	17	19
AADACL4	0	0	0	0	0	0	0	0
AADACP1	4	0	0	0	0	5	0	0
AADAT	20	15	11	0	2	10	16	1
AAGAB	517	653	127	274	351	640	1169	306
AAK1	6787	7580	2759	2173	3288	6884	11102	2359
AAMDC	218	226	74	93	135	151	224	147
AAMP	561	651	341	395	320	669	1405	230
AANAT	43	86	0	50	56	95	120	79
AAR2	429	559	291	229	327	616	1307	124
AARD	48	48	6	12	26	40	22	4
AARS1	852	1024	485	278	387	759	2247	382
AARS1P1	0	0	0	0	0	0	0	0
AARS2	719	810	599	205	508	584	1246	354
AARSD1	89	176	74	50	47	109	237	133
AARSD1P1	0	8	0	3	0	0	4	0
AASDH	390	559	126	148	163	550	851	280
AASDHPPT	279	426	157	208	124	611	1092	142
AASS	260	512	164	98	106	365	398	202
AATBC	472	1432	269	954	275	1076	629	806
AATF	748	1006	409	456	468	745	1630	456
AATK	703	944	3446	3316	1208	751	3642	405
ABALON	216	286	102	11	72	247	211	0
ABAT	607	522	370	447	307	624	1098	429
ABBA01000933.1	0	0	0	0	0	0	0	0
ABBA01000935.2	0	0	0	0	0	0	0	0
ABBA01006766.1	0	0	0	0	0	0	0	0
ABBA01045074.1	0	0	0	0	0	0	0	0
ABBA01045074.2	0	0	0	0	0	0	0	0
ABCA1	277	831	331	1652	719	464	1629	452
ABCA10	91	81	35	15	30	50	113	99
ABCA11P	146	105	33	13	40	107	143	49
ABCA12	0	4	5	2	7	0	9	0
ABCA13	43	72	500	112	74	44	73	87
ABCA17P	9	41	2	8	0	16	38	63
ABCA2	3685	5584	2044	1213	3669	3874	5632	1688
ABCA3	347	423	311	103	268	341	580	124
ABCA4	0	7	0	2	0	4	0	17
ABCA5	1208	1692	152	418	399	1095	1442	468
ABCA6	173	211	57	105	45	254	177	100
ABCA7	3861	4945	6568	3847	2550	3163	7331	1980
ABCA8	28	36	18	5	12	13	28	1
ABCA9	247	222	42	66	47	214	221	135
ABCA9-AS1	3	5	0	2	17	2	9	0
ABCB1	139	441	97	72	199	194	718	172
ABCB10	3153	3100	550	562	2934	4349	3441	640
ABCB10P1	0	0	0	0	0	0	1	0
ABCB10P3	0	0	0	0	0	0	0	0
ABCB10P4	0	0	0	0	0	0	0	0
ABCB11	70	34	3	25	10	35	27	1
ABCB4	78	134	54	9	81	67	543	109
ABCB5	53	79	31	27	31	103	97	21
ABCB6	101	100	34	58	46	153	170	106
ABCB7	494	677	182	361	418	595	1092	304
ABCB8	961	926	830	226	488	749	1323	529
ABCB9	337	363	202	123	272	298	394	215
ABCC1	3663	3139	1676	1200	1770	2794	6009	1614
ABCC10	1689	2117	1105	466	1232	1520	2448	1016
ABCC11	39	63	19	24	40	34	53	10
ABCC12	9	1	1	0	0	0	0	0
ABCC13	663	775	223	250	914	1429	977	196
ABCC2	191	113	72	74	66	133	173	72
ABCC3	1474	978	2110	994	578	1605	1401	1693
ABCC4	3104	4202	1224	1102	3353	7616	6125	2392
ABCC5	1622	1646	948	935	776	1751	2138	615
ABCC5-AS1	4	18	0	4	0	15	13	0
ABCC6	212	381	31	217	170	236	225	111
ABCC6P1	0	11	0	3	0	0	11	0
ABCC6P2	0	0	0	1	0	0	2	9
ABCC8	43	54	20	17	9	63	61	18
ABCC9	337	503	171	174	218	304	382	284
ABCD1	458	588	165	443	319	528	1054	363
ABCD1P2	0	1	0	0	0	0	0	0
ABCD1P3	0	0	0	0	0	0	0	0
ABCD1P4	0	0	0	0	0	0	0	0
ABCD1P5	0	0	0	2	0	0	0	0
ABCD2	959	804	318	171	226	1309	1995	459
ABCD3	652	853	124	356	340	746	1068	434
ABCD4	1177	1183	453	334	920	896	1537	599
ABCE1	430	850	182	352	286	910	1901	418
ABCF1	724	813	623	411	502	911	2537	253
ABCF2	710	748	365	193	270	593	1569	299
ABCF2-H2BE1	0	6	70	129	0	130	338	66
ABCF2P1	0	0	0	0	0	0	0	0
ABCF2P2	0	0	0	0	0	0	0	0
ABCF3	659	796	474	397	475	636	1521	404
ABCG1	414	393	407	552	408	263	1219	350
ABCG2	334	568	103	112	402	866	1175	70
ABCG4	0	0	0	0	0	0	0	0
ABCG5	9	16	0	13	13	19	28	21
ABCG8	110	138	62	57	90	149	183	94
ABHD1	54	125	44	40	52	69	157	120
ABHD10	299	379	139	264	53	336	711	209
ABHD11	238	150	78	88	73	137	152	88
ABHD11-AS1	19	2	0	9	0	5	21	0
ABHD12	670	658	224	221	356	552	927	400
ABHD12B	46	140	41	154	27	56	69	34
ABHD13	503	858	83	494	205	826	1255	389
ABHD14A	153	99	58	54	68	97	442	40
ABHD14A-ACY1	28	51	29	3	46	6	34	0
ABHD14B	775	514	462	200	269	914	2794	174
ABHD15	718	799	387	187	538	650	1490	234
ABHD15-AS1	0	0	0	6	0	0	0	0
ABHD16A	657	669	415	476	382	576	1014	507
ABHD16B	18	0	73	1	26	0	0	0
ABHD17A	3959	4679	2925	1353	4817	4510	6999	1919
ABHD17AP1	33	23	55	9	37	38	40	50
ABHD17AP3	0	3	0	0	0	0	8	0
ABHD17AP4	0	1	0	0	0	7	9	0
ABHD17AP5	4	7	70	1	0	5	11	0
ABHD17AP6	7	5	0	7	8	8	23	14
ABHD17AP7	0	0	0	0	0	0	0	0
ABHD17AP8	0	0	0	0	0	0	0	0
ABHD17AP9	0	0	0	0	0	0	0	0
ABHD17B	347	311	114	158	250	419	738	113
ABHD17C	39	57	66	32	24	147	134	0
ABHD18	737	969	116	397	538	1016	1257	454
ABHD2	3263	3691	1474	3022	2405	4603	13112	948
ABHD3	651	1035	122	777	302	1029	1038	589
ABHD4	468	400	321	280	200	408	863	252
ABHD5	370	849	290	1381	314	521	938	322
ABHD6	271	252	18	113	126	224	366	269
ABHD8	245	171	147	100	77	170	308	86
ABI1	1621	2203	539	1199	675	2209	3214	1085
ABI1P1	5	3	0	0	0	0	1	0
ABI2	1352	1562	615	595	688	1336	2247	652
ABI3	1222	2307	948	1317	1034	2456	2719	1004
ABI3BP	264	262	13	118	152	225	238	136
ABITRAM	56	113	9	71	0	110	200	37
ABITRAMP1	0	4	0	0	0	0	1	0
ABL1	1138	1207	797	477	668	1081	2520	707
ABL2	1209	1113	508	392	698	1043	2201	627
ABLIM1	3957	3071	1702	976	1356	3012	12773	1103
ABLIM2	92	112	36	6	90	92	152	35
ABLIM3	474	499	767	519	340	647	718	1055
ABO	559	505	99	243	304	409	406	290
ABR	3716	4439	2544	3138	3108	3749	6372	2459
ABRA	118	84	0	36	59	61	47	0
ABRACL	173	150	36	197	55	163	479	77
ABRAXAS1	744	816	323	304	269	796	1404	364
ABRAXAS2	250	348	127	188	242	462	1190	121
ABT1	352	303	153	209	128	365	1115	101
ABT1P1	4	11	0	6	22	13	31	0
ABTB1	5383	7397	6639	7123	7590	9842	10147	1868
ABTB2	92	106	135	114	163	103	258	124
AC000032.1	0	0	0	7	0	0	5	0
AC000035.1	1	0	0	0	0	0	0	0
AC000036.1	15	34	18	12	16	16	28	1
AC000041.1	0	20	2	4	23	0	32	17
AC000050.1	0	0	0	0	0	0	0	0
AC000058.1	3	2	0	1	2	0	11	0
AC000061.1	0	0	0	1	0	0	0	0
AC000065.1	349	393	280	90	177	384	366	213
AC000065.2	89	77	7	20	56	65	80	62
AC000067.1	0	0	0	0	0	0	0	0
AC000068.1	27	64	11	9	28	40	76	77
AC000068.2	27	30	0	7	11	30	20	0
AC000068.3	5	35	0	16	0	48	27	39
AC000072.1	8	8	0	6	0	10	5	0
AC000077.1	0	0	0	0	0	0	0	0
AC000078.1	22	18	0	6	14	16	37	20
AC000081.1	0	0	0	0	0	0	0	0
AC000081.2	0	0	0	0	0	0	0	0
AC000082.1	0	0	0	0	0	0	0	0
AC000085.1	20	27	0	7	10	26	35	3
AC000089.1	0	14	0	0	17	9	10	16
AC000093.1	246	746	1039	471	220	536	726	1234
AC000095.1	0	0	1	3	0	0	0	0
AC000095.2	0	0	0	0	0	0	0	0
AC000111.1	0	0	0	0	0	0	0	0
AC000111.2	0	0	0	0	0	0	0	0
AC000113.1	0	0	0	0	0	0	0	0
AC000120.1	116	141	67	36	100	146	66	111
AC000120.2	0	0	0	0	7	1	0	0
AC000120.3	77	113	0	21	88	214	345	0
AC000123.1	47	99	0	32	30	71	78	20
AC000123.2	21	42	21	36	10	36	29	0
AC000123.3	1170	1537	109	342	451	1491	1454	496
AC000124.1	0	0	0	0	0	5	0	0
AC000362.1	0	0	0	0	0	0	0	0
AC000367.1	233	257	28	142	109	273	261	169
AC000372.1	0	0	0	0	0	0	0	0
AC000374.1	0	0	0	0	0	0	0	0
AC000403.1	190	215	18	81	58	111	206	120
AC001226.1	3	10	0	4	7	0	20	0
AC001226.2	313	457	35	266	193	395	578	118
AC002044.1	0	5	0	1	0	16	0	14
AC002044.2	50	48	0	20	5	5	16	1
AC002044.3	39	21	0	15	0	10	2	23
AC002056.1	0	0	0	0	0	0	0	0
AC002056.2	0	0	0	0	0	0	0	0
AC002057.1	0	4	0	0	0	0	0	1
AC002057.2	4	14	14	6	11	4	12	0
AC002059.1	0	0	0	0	0	0	3	0
AC002059.2	41	15	18	1	13	6	33	49
AC002059.3	32	38	27	18	40	39	78	14
AC002064.1	0	0	0	0	0	0	1	0
AC002064.2	0	0	0	0	0	0	0	0
AC002064.3	0	0	0	0	0	0	0	0
AC002066.1	3	2	0	5	0	7	0	7
AC002069.1	0	0	0	0	0	0	0	0
AC002069.2	31	43	20	4	9	39	38	21
AC002069.3	0	0	0	0	0	0	0	0
AC002069.4	0	0	0	0	0	0	0	0
AC002070.1	22	10	56	10	13	25	25	21
AC002072.1	274	234	143	76	123	217	209	97
AC002074.1	7	7	0	0	0	4	0	0
AC002074.2	0	0	0	0	0	0	0	0
AC002075.1	0	0	0	0	0	0	0	0
AC002075.2	0	0	0	0	0	0	0	0
AC002076.1	0	0	0	0	0	0	0	14
AC002090.1	0	0	0	0	0	0	0	0
AC002091.1	29	25	0	26	37	44	62	28
AC002091.2	20	19	12	43	11	35	77	34
AC002094.1	11	31	0	0	0	0	7	0
AC002094.2	24	103	17	30	20	29	52	0
AC002094.3	0	0	0	0	0	0	0	0
AC002094.4	18	20	32	5	16	18	33	17
AC002094.5	65	64	18	5	19	23	74	55
AC002101.1	0	0	0	0	0	0	0	0
AC002115.1	0	0	0	0	0	0	0	0
AC002116.1	22	27	0	14	54	0	0	0
AC002116.2	20	26	17	0	0	23	20	0
AC002127.1	0	0	0	0	0	0	0	0
AC002128.1	122	135	7	25	94	58	197	26
AC002128.2	33	33	24	7	32	19	69	1
AC002306.1	105	72	53	7	84	86	69	5
AC002310.1	72	73	55	34	41	40	111	88
AC002310.2	40	28	11	25	0	7	21	26
AC002310.3	0	3	20	1	0	0	4	14
AC002310.4	40	53	3	0	65	0	0	1
AC002310.5	41	35	26	7	50	2	69	0
AC002331.1	19	34	4	8	18	48	19	0
AC002347.1	6	19	18	3	4	6	13	24
AC002347.2	4	21	0	1	12	31	5	0
AC002350.1	0	0	0	0	0	0	0	0
AC002350.2	252	180	190	64	109	115	166	97
AC002351.1	100	63	52	15	47	48	109	24
AC002368.1	0	0	0	0	0	0	0	0
AC002375.1	58	41	4	3	50	15	37	39
AC002377.1	2	19	0	3	0	8	18	20
AC002378.1	0	0	0	0	0	0	0	0
AC002381.1	7	8	0	14	0	13	10	12
AC002383.1	111	171	0	62	62	152	155	53
AC002386.1	0	0	0	0	0	0	0	0
AC002398.1	10	4	0	8	12	14	33	0
AC002398.2	0	0	7	0	0	0	0	0
AC002401.1	17	13	8	7	7	13	42	13
AC002401.2	11	9	0	0	8	0	9	0
AC002401.3	0	8	23	0	0	4	8	0
AC002401.4	0	1	0	3	0	10	0	0
AC002407.1	0	4	21	0	0	17	3	0
AC002428.1	0	0	0	0	0	0	0	0
AC002428.2	0	0	0	0	0	0	0	0
AC002429.1	0	5	0	0	0	0	0	0
AC002451.1	476	551	12	188	196	368	340	257
AC002451.2	21	18	12	17	9	21	25	0
AC002456.1	21	38	34	23	8	33	71	30
AC002456.2	0	0	0	0	0	0	0	0
AC002458.1	32	29	11	18	19	13	68	21
AC002460.1	0	0	0	0	0	10	3	0
AC002460.2	190	332	26	92	58	414	288	104
AC002463.1	45	79	13	18	15	65	79	22
AC002464.1	22	17	19	11	21	67	26	16
AC002465.1	0	0	0	0	0	0	0	0
AC002467.1	33	29	12	29	22	11	49	22
AC002470.1	7	2	0	0	0	0	6	0
AC002470.2	0	22	0	0	0	0	8	0
AC002472.1	5	7	33	7	1	1	10	0
AC002472.2	0	0	0	0	0	0	0	0
AC002472.3	2	1	0	0	0	0	6	0
AC002472.4	0	0	0	0	0	0	0	0
AC002480.1	5	16	31	5	15	0	46	0
AC002480.2	44	64	0	10	44	40	72	95
AC002486.1	0	2	0	0	8	0	3	0
AC002486.2	0	0	0	0	0	0	0	0
AC002487.1	0	0	0	0	0	0	0	0
AC002511.1	5	14	16	45	16	0	21	0
AC002511.2	19	23	0	11	60	9	39	6
AC002511.3	0	0	0	0	0	0	0	0
AC002519.1	113	206	30	60	61	134	146	133
AC002519.2	0	0	0	0	0	0	0	0
AC002525.1	78	152	0	82	26	160	66	37
AC002529.1	13	23	0	7	8	22	16	0
AC002540.1	11	2	9	1	10	0	12	0
AC002542.1	5	0	0	2	0	0	3	0
AC002542.2	0	0	0	0	0	0	0	0
AC002542.3	0	0	0	0	0	0	0	0
AC002542.4	0	0	0	0	0	0	0	0
AC002542.5	0	0	0	0	0	0	0	0
AC002542.6	21	17	37	6	39	18	16	19
AC002543.1	164	234	15	104	109	229	177	42
AC002545.1	0	0	0	0	0	0	0	0
AC002546.1	69	76	0	11	24	18	40	7
AC002550.1	0	0	0	0	0	0	2	0
AC002550.2	6	19	0	9	11	24	22	0
AC002551.1	66	116	0	12	18	43	80	0
AC002553.1	157	155	5	22	116	124	129	55
AC002553.2	93	152	0	38	27	86	100	77
AC002558.1	74	86	63	40	114	65	82	103
AC002558.2	121	112	1	26	72	121	153	53
AC002558.3	176	260	50	62	71	156	208	68
AC002563.1	0	0	0	0	0	0	1	0
AC002984.1	2	3	0	0	0	0	4	0
AC002985.1	31	42	46	15	47	39	46	16
AC002996.1	0	9	7	67	0	0	48	0
AC003001.1	27	22	0	1	0	9	10	12
AC003001.2	1	0	6	0	0	0	0	6
AC003002.1	0	0	0	0	0	0	0	0
AC003002.2	100	105	1	13	66	122	70	0
AC003002.3	14	2	0	2	0	0	2	14
AC003005.1	0	0	10	0	0	0	0	0
AC003005.2	17	47	0	0	14	25	64	3
AC003006.1	0	0	7	0	0	5	8	0
AC003009.1	0	0	0	0	0	0	0	0
AC003035.1	10	12	0	4	9	5	3	40
AC003035.2	0	0	0	0	0	0	1	0
AC003043.1	0	0	0	0	0	0	0	0
AC003043.2	187	242	40	92	62	211	190	134
AC003044.1	5	1	2	2	4	0	1	0
AC003070.1	117	199	63	130	54	116	121	86
AC003070.2	0	3	0	0	19	0	3	0
AC003071.1	0	0	0	2	0	0	0	0
AC003072.1	17	30	15	29	13	33	80	0
AC003072.2	0	0	0	0	0	0	0	0
AC003077.1	32	55	6	22	25	35	43	13
AC003080.1	6	3	0	18	0	12	4	0
AC003084.1	0	5	0	0	0	0	0	0
AC003086.1	74	77	0	28	14	43	78	13
AC003087.1	0	0	0	0	0	0	0	0
AC003092.1	24	5	1	4	0	7	3	0
AC003092.2	0	0	0	0	0	0	0	0
AC003093.1	10	41	0	3	6	13	30	8
AC003098.1	0	0	0	0	0	0	0	0
AC003101.1	0	4	0	2	0	0	1	4
AC003101.2	2	15	0	3	0	0	4	0
AC003101.3	0	0	68	21	10	9	51	2
AC003102.1	239	138	96	65	138	176	152	48
AC003109.1	0	0	0	0	0	0	0	0
AC003657.1	0	0	0	0	0	0	0	7
AC003659.1	0	0	0	0	0	0	0	0
AC003666.1	6	2	0	0	0	0	8	15
AC003669.1	0	0	0	0	0	0	0	0
AC003681.1	4329	5973	2056	2976	2732	4130	4442	2428
AC003682.1	0	5	0	1	0	0	2	0
AC003684.1	6	6	240	6	1	2	6	0
AC003685.1	0	0	0	0	0	0	0	0
AC003686.1	0	0	0	0	0	0	0	0
AC003687.1	0	0	0	0	0	0	0	0
AC003688.1	0	5	0	1	0	0	6	0
AC003688.2	0	0	0	0	0	1	0	0
AC003950.1	0	0	0	0	0	0	0	0
AC003956.1	15	6	0	2	0	11	7	0
AC003957.1	464	483	356	32	140	339	1171	197
AC003958.1	0	0	0	0	0	0	0	0
AC003958.2	23	26	0	4	0	5	12	0
AC003965.1	0	0	0	0	0	0	2	0
AC003965.2	9	0	0	0	0	0	0	0
AC003973.1	28	77	12	15	9	23	32	0
AC003973.2	64	19	29	19	42	40	36	0
AC003975.1	51	77	17	32	1	76	55	23
AC003982.1	0	0	0	0	0	0	0	0
AC003984.1	0	0	4	0	0	0	0	0
AC003985.1	0	0	0	0	0	0	0	0
AC003986.1	0	0	0	0	0	0	0	0
AC003986.2	0	0	0	0	0	0	0	0
AC003986.3	0	0	16	0	0	0	0	0
AC003988.1	0	0	0	0	0	0	0	0
AC003989.1	135	106	30	31	25	44	124	80
AC003989.2	56	28	0	11	10	33	34	23
AC003991.1	232	317	1	140	104	240	278	134
AC003992.1	0	0	0	0	0	0	0	0
AC004000.1	10	23	0	1	1	7	13	0
AC004004.1	0	0	0	0	0	0	0	0
AC004006.1	0	0	0	0	0	0	0	0
AC004009.1	0	0	0	0	0	0	0	0
AC004009.2	2	1	5	0	0	1	1	0
AC004009.3	0	0	0	0	0	0	0	0
AC004012.1	0	0	0	0	0	0	0	0
AC004014.1	1	1	0	2	0	1	1	22
AC004014.2	9	5	1	2	5	2	4	2
AC004022.1	5	0	0	5	0	0	0	19
AC004022.2	0	0	0	0	0	0	0	0
AC004023.1	62	47	17	12	30	12	37	16
AC004024.1	0	3	0	0	0	0	1	13
AC004034.1	21	1	22	6	22	26	5	0
AC004039.1	280	275	41	92	210	187	203	179
AC004047.1	43	16	41	23	33	15	24	1
AC004052.1	0	0	0	0	0	0	0	0
AC004053.1	48	42	95	9	53	51	35	82
AC004054.1	5	0	0	0	0	2	4	0
AC004057.1	814	642	413	666	23	912	330	12
AC004062.1	0	0	0	0	0	0	0	0
AC004063.1	28	12	0	0	8	1	16	0
AC004066.1	0	0	0	0	0	0	0	0
AC004067.1	37	70	8	22	23	43	127	5
AC004069.1	4	19	0	57	9	29	14	1
AC004069.2	0	0	0	0	0	6	0	0
AC004069.3	0	0	0	0	0	0	0	0
AC004076.1	107	85	48	12	73	109	510	32
AC004076.2	120	128	378	33	65	82	120	75
AC004079.1	0	0	0	0	0	0	0	0
AC004079.2	0	0	0	0	0	0	0	0
AC004079.3	0	0	0	0	0	0	0	0
AC004079.4	4	0	0	0	0	0	0	0
AC004079.5	0	0	0	0	0	0	0	0
AC004080.1	0	0	0	0	0	0	0	11
AC004080.10	0	0	0	0	0	0	0	0
AC004080.11	0	0	0	0	0	0	0	0
AC004080.12	0	0	0	0	0	0	0	0
AC004080.13	0	0	0	0	0	0	0	0
AC004080.14	0	0	0	0	0	0	0	0
AC004080.15	0	0	0	0	0	0	0	0
AC004080.16	0	0	0	0	0	0	0	0
AC004080.17	0	0	0	0	0	0	0	0
AC004080.2	0	0	0	0	0	0	0	0
AC004080.3	0	0	0	0	0	0	0	0
AC004080.4	0	0	0	0	0	0	0	0
AC004080.5	0	0	0	0	0	0	0	0
AC004080.6	0	0	0	0	0	0	0	0
AC004080.7	0	0	0	0	0	0	0	0
AC004080.8	0	0	0	0	0	0	0	0
AC004080.9	0	0	0	0	0	0	0	0
AC004083.1	71	39	0	22	18	30	42	32
AC004112.1	12	18	0	5	0	11	14	0
AC004125.1	0	0	0	0	0	0	0	0
AC004129.1	0	0	0	0	0	0	0	0
AC004129.2	0	3	0	1	0	0	3	0
AC004129.3	0	0	0	0	0	0	0	0
AC004130.1	0	1	0	0	0	5	0	0
AC004130.2	0	4	0	6	0	0	0	0
AC004134.1	0	19	61	21	16	46	30	15
AC004147.1	0	0	0	0	0	0	0	0
AC004147.2	0	0	0	0	0	0	0	0
AC004147.3	0	0	0	0	0	0	0	0
AC004147.4	0	0	0	0	0	0	0	0
AC004147.5	0	0	0	0	0	0	0	0
AC004148.1	236	279	128	88	121	150	258	113
AC004156.1	148	156	88	39	38	123	145	113
AC004158.1	66	41	11	10	8	25	50	14
AC004160.1	30	14	0	7	1	42	22	37
AC004160.2	18	28	11	14	6	18	40	0
AC004217.1	7	12	0	6	4	4	13	12
AC004217.2	12	5	0	9	0	7	13	0
AC004221.1	0	6	0	4	15	2	6	0
AC004223.1	28	15	18	10	4	4	10	0
AC004223.2	164	134	22	36	117	109	95	99
AC004223.3	27	9	0	5	0	0	25	28
AC004223.4	42	48	0	20	4	49	34	28
AC004224.1	0	0	0	0	5	0	4	0
AC004224.2	0	0	0	0	3	0	0	0
AC004231.1	3	26	0	16	0	24	7	0
AC004231.3	0	0	0	0	0	0	0	0
AC004232.1	21	0	0	0	0	0	0	0
AC004232.2	10	21	29	7	0	11	42	32
AC004233.1	9	17	45	1	1	2	21	2
AC004233.2	0	17	0	24	24	2	29	0
AC004233.3	92	52	57	20	72	76	68	54
AC004241.1	208	222	35	128	84	216	193	170
AC004241.2	5	7	0	15	11	22	14	0
AC004241.3	4	21	0	2	0	10	16	0
AC004241.4	0	0	0	0	0	0	6	0
AC004241.5	57	45	68	59	2	44	58	25
AC004253.1	36	23	0	38	26	29	33	39
AC004253.2	0	0	0	0	0	0	0	0
AC004257.1	40	33	0	4	21	23	33	0
AC004263.1	44	60	29	17	33	63	59	0
AC004263.2	747	825	437	494	713	562	709	446
AC004264.1	0	0	0	0	0	0	0	0
AC004264.2	25	33	12	13	2	32	71	0
AC004381.1	8	2	0	0	0	15	16	0
AC004381.2	0	0	0	0	0	0	0	0
AC004381.3	24	57	0	22	26	26	59	26
AC004381.4	5	28	0	6	4	4	11	7
AC004386.1	0	0	0	0	0	0	0	0
AC004386.2	0	0	0	0	0	0	0	0
AC004386.3	0	0	0	0	0	0	0	0
AC004386.4	0	0	0	0	0	0	0	0
AC004386.5	0	0	5	0	14	0	0	0
AC004386.6	0	0	0	0	0	0	0	0
AC004408.1	8	0	0	0	0	9	6	0
AC004408.2	14	0	0	0	0	0	7	0
AC004415.1	0	0	0	0	0	0	0	0
AC004448.1	0	0	0	0	0	0	0	0
AC004448.2	58	65	0	12	21	69	53	25
AC004448.3	0	0	0	0	0	0	0	0
AC004448.4	0	0	0	0	0	0	0	0
AC004448.5	0	0	0	0	0	0	0	0
AC004449.1	0	0	0	0	0	0	2	0
AC004453.1	107	73	25	9	56	89	47	54
AC004461.1	28	62	23	17	97	35	64	0
AC004461.2	43	130	71	36	16	83	122	85
AC004464.1	0	0	0	0	0	0	0	0
AC004466.1	100	45	0	37	26	46	77	64
AC004466.2	81	42	36	23	0	24	66	27
AC004466.3	51	48	3	13	8	19	29	16
AC004467.1	0	0	0	0	0	2	0	0
AC004470.1	0	0	0	0	0	0	0	0
AC004470.2	0	2	0	0	0	2	1	0
AC004471.1	113	135	81	23	121	49	130	77
AC004471.2	0	5	0	5	0	4	7	0
AC004477.1	0	0	0	0	0	0	0	0
AC004477.2	10	25	0	13	0	14	16	24
AC004485.1	0	0	0	0	0	0	0	0
AC004486.1	0	0	0	0	8	0	1	0
AC004490.1	66	40	12	23	16	60	49	56
AC004491.1	79	96	26	27	43	74	73	49
AC004492.1	179	200	78	98	121	163	241	103
AC004494.1	636	600	354	48	415	425	538	166
AC004494.2	10	2	8	4	1	0	0	3
AC004510.1	0	0	0	0	0	0	0	0
AC004510.2	0	0	0	0	0	0	0	0
AC004522.1	0	0	0	0	0	0	0	0
AC004522.2	0	0	0	0	0	0	0	0
AC004522.3	0	0	0	0	0	0	1	0
AC004522.4	65	56	30	23	27	39	52	43
AC004522.5	9	6	0	0	0	0	2	0
AC004528.1	38	7	66	1	23	0	27	30
AC004528.2	0	0	0	0	65	0	0	0
AC004540.1	196	346	10	72	88	254	141	214
AC004540.2	40	180	18	147	25	214	103	73
AC004542.1	3	0	0	0	0	0	0	0
AC004542.2	0	7	0	0	0	12	15	0
AC004542.3	0	0	0	0	0	0	0	0
AC004542.4	0	0	0	0	0	0	0	0
AC004542.5	0	0	0	0	0	0	0	0
AC004542.6	0	0	0	0	0	0	0	0
AC004543.1	27	51	0	6	17	30	43	29
AC004549.1	33	65	16	16	29	32	58	20
AC004551.1	44	45	20	18	31	36	60	16
AC004554.1	5	14	0	9	10	0	7	23
AC004584.1	250	286	38	67	69	156	164	37
AC004584.2	0	4	0	0	0	0	8	0
AC004584.3	57	124	54	41	77	46	90	14
AC004585.1	0	23	14	6	6	26	38	15
AC004585.2	0	0	0	0	0	0	4	0
AC004590.1	0	0	0	0	0	0	0	0
AC004593.1	78	282	0	67	36	225	61	171
AC004593.2	0	33	0	5	0	19	8	0
AC004594.1	0	0	19	0	0	0	3	0
AC004596.1	41	43	23	10	9	9	64	0
AC004597.1	0	0	0	0	0	0	8	0
AC004623.1	82	56	33	26	116	37	87	0
AC004636.1	0	0	0	0	0	0	0	0
AC004637.1	34	34	26	8	12	49	10	0
AC004672.1	27	71	40	13	31	56	72	26
AC004672.2	15	20	0	9	12	8	11	1
AC004674.1	0	0	0	2	0	0	0	0
AC004678.1	0	8	24	1	4	8	26	0
AC004678.2	68	115	38	18	35	50	85	54
AC004687.1	856	947	1288	771	1091	614	1576	644
AC004687.2	225	215	60	47	70	166	356	113
AC004687.3	42	27	33	6	14	41	28	2
AC004690.1	0	0	0	0	0	0	0	0
AC004690.2	12	7	0	4	0	0	5	0
AC004691.1	4	11	0	0	0	0	4	0
AC004691.2	0	0	0	0	0	0	0	0
AC004692.1	0	0	0	0	0	0	0	0
AC004692.2	0	0	0	0	0	0	0	0
AC004696.1	0	1	0	0	0	0	0	0
AC004696.2	0	0	0	0	0	0	0	0
AC004702.1	0	18	0	8	12	6	5	15
AC004704.1	147	178	138	74	129	117	215	202
AC004704.2	59	69	11	58	13	72	66	56
AC004704.3	0	0	0	0	0	0	0	0
AC004706.1	64	45	25	6	30	29	123	29
AC004706.2	0	0	0	3	0	0	1	0
AC004706.3	45	53	112	20	23	33	82	3
AC004707.1	0	1	0	0	0	0	4	0
AC004765.1	162	192	0	91	66	137	139	61
AC004771.1	8	20	0	0	26	8	19	0
AC004771.2	48	40	62	9	12	12	35	15
AC004771.3	0	0	0	0	0	0	0	0
AC004771.4	109	70	43	24	39	31	76	77
AC004774.1	0	0	0	0	0	0	0	0
AC004774.2	0	0	0	0	0	0	0	0
AC004774.3	0	0	0	0	0	0	0	0
AC004775.1	0	0	0	0	0	0	0	0
AC004777.1	20	16	0	2	0	16	1	0
AC004784.1	3	22	0	6	10	11	12	1
AC004788.1	0	0	0	0	0	0	0	0
AC004790.1	0	0	0	0	0	0	0	0
AC004790.2	0	0	0	0	0	0	0	0
AC004792.1	0	0	0	0	0	0	0	0
AC004801.1	18	16	2	5	5	14	31	0
AC004801.2	23	33	0	8	15	12	18	29
AC004801.3	0	0	0	5	0	0	0	0
AC004801.4	18	20	0	4	2	1	32	27
AC004801.5	3	1	0	0	6	7	6	0
AC004801.6	26	22	0	7	0	49	29	45
AC004801.7	262	266	72	88	81	208	211	94
AC004803.1	33	52	2	24	53	22	44	8
AC004805.1	38	0	45	0	0	0	28	0
AC004805.2	0	0	0	0	0	0	0	0
AC004805.3	0	0	0	0	0	0	0	0
AC004808.1	0	0	0	0	0	0	0	0
AC004808.2	0	0	0	0	5	0	0	0
AC004812.1	0	9	13	0	0	24	0	0
AC004812.2	39	56	61	12	31	39	95	144
AC004816.1	18	28	7	4	41	28	50	31
AC004816.2	0	0	0	0	0	0	0	0
AC004817.1	5	36	5	13	34	48	36	40
AC004817.2	0	0	0	0	0	0	5	0
AC004817.3	71	123	14	31	81	101	106	63
AC004817.4	222	250	7	46	80	112	300	141
AC004817.5	17	20	0	4	9	12	46	51
AC004825.1	0	0	0	0	9	0	0	0
AC004825.2	0	0	0	0	0	0	2	0
AC004825.3	470	614	132	218	318	358	549	371
AC004828.1	0	0	0	0	0	0	1	0
AC004828.2	4	10	0	4	16	14	12	13
AC004830.1	0	0	0	0	0	0	0	0
AC004830.2	0	0	0	0	0	0	3	0
AC004832.1	46	61	0	13	36	42	43	12
AC004832.2	0	1	0	0	0	0	2	0
AC004832.3	48	23	0	0	40	49	46	7
AC004832.4	22	18	6	7	0	0	33	25
AC004832.5	23	21	0	11	23	28	38	29
AC004832.6	11	3	0	0	14	16	10	7
AC004834.1	189	178	59	62	134	151	141	116
AC004835.1	42	76	42	16	36	52	104	37
AC004836.1	0	0	0	0	2	0	0	0
AC004837.1	0	0	0	0	0	0	5	0
AC004837.2	49	47	14	21	39	44	36	8
AC004837.3	0	0	0	0	0	0	0	0
AC004837.4	18	16	0	8	9	13	25	29
AC004839.1	6	6	0	7	3	18	8	0
AC004839.2	0	1	0	4	0	3	12	0
AC004840.1	0	0	0	0	0	0	0	0
AC004846.1	41	73	14	8	16	14	65	0
AC004846.2	20	33	0	52	0	26	38	7
AC004847.1	300	381	151	131	297	383	777	228
AC004852.1	0	0	0	0	0	0	0	0
AC004852.2	88	112	10	47	79	84	166	43
AC004852.3	0	0	0	0	0	0	0	0
AC004854.1	5	3	0	0	0	0	9	0
AC004854.2	27	27	40	7	62	9	21	0
AC004858.1	12	26	0	5	6	6	18	34
AC004862.1	2	4	1	3	0	26	7	0
AC004863.1	3	8	0	0	0	0	3	2
AC004865.1	47	36	10	10	18	45	36	22
AC004866.1	0	0	0	0	0	0	0	0
AC004866.2	0	0	0	0	0	0	0	0
AC004869.1	0	0	0	0	0	0	0	0
AC004869.2	0	0	0	0	0	0	0	0
AC004870.1	0	0	0	0	0	0	0	0
AC004870.2	0	0	0	0	0	0	0	0
AC004870.3	0	0	0	0	0	0	0	0
AC004870.4	0	0	0	0	0	0	0	0
AC004875.1	0	0	1	0	0	4	1	0
AC004877.1	62	46	78	24	8	34	101	0
AC004877.2	29	44	0	16	8	27	42	31
AC004879.1	0	0	0	0	0	0	0	0
AC004882.1	3	13	0	2	6	2	6	0
AC004882.2	0	0	0	0	0	0	0	0
AC004882.3	2	3	0	15	0	9	5	0
AC004884.1	47	66	11	34	31	14	52	13
AC004884.2	103	167	9	59	25	123	76	39
AC004888.1	0	0	0	0	0	0	0	0
AC004890.1	0	0	0	0	0	0	3	0
AC004890.2	256	222	201	55	182	118	202	118
AC004890.3	68	79	26	14	49	68	60	16
AC004893.1	0	0	0	0	0	0	0	0
AC004893.2	177	193	130	57	160	175	217	92
AC004895.1	4	5	4	6	1	0	18	33
AC004898.1	79	83	26	32	61	75	116	69
AC004899.1	0	0	0	0	0	0	0	0
AC004899.2	0	0	0	0	0	0	0	0
AC004900.1	3	16	0	20	0	20	14	14
AC004908.1	20	42	15	15	16	48	52	23
AC004908.2	8	33	0	6	30	19	41	0
AC004908.3	14	13	0	2	0	16	9	0
AC004910.1	47	28	87	8	46	59	47	4
AC004911.1	0	0	0	0	0	0	0	0
AC004912.1	0	0	0	0	0	0	0	0
AC004917.1	10	5	22	34	0	1	44	0
AC004918.1	37	45	20	17	24	26	56	0
AC004918.3	285	293	38	51	63	269	343	48
AC004920.1	0	0	0	0	0	0	0	0
AC004921.1	14	2	0	11	13	7	1	0
AC004921.2	46	55	0	26	46	55	56	46
AC004922.1	99	135	172	30	133	87	216	70
AC004923.1	22	39	0	1	19	0	34	0
AC004923.2	0	0	0	0	0	0	0	0
AC004923.3	0	0	1	0	0	0	0	0
AC004923.4	11	30	5	8	0	12	8	0
AC004925.1	8	5	5	4	5	6	6	0
AC004930.1	0	0	0	0	0	0	0	0
AC004936.1	0	0	0	0	0	0	0	0
AC004938.1	0	0	0	0	0	0	0	0
AC004938.2	29	24	61	15	1	19	14	2
AC004941.1	107	155	24	26	73	114	112	40
AC004941.2	0	0	0	0	0	0	0	0
AC004943.1	25	19	0	8	0	19	10	23
AC004943.2	1126	541	753	49	619	1695	684	1785
AC004943.3	4	0	0	0	0	0	1	0
AC004944.1	7	8	0	0	0	18	10	21
AC004945.1	0	0	0	0	0	0	3	0
AC004946.1	28	7	0	0	0	0	0	0
AC004946.2	0	0	0	0	0	0	0	0
AC004947.1	0	0	0	0	0	0	0	0
AC004947.2	0	0	1	0	0	0	0	0
AC004947.3	0	2	0	0	0	11	11	23
AC004948.1	0	2	0	0	0	8	2	0
AC004951.1	750	743	1023	357	384	428	1444	322
AC004951.2	80	131	111	25	61	71	114	88
AC004951.3	80	106	223	27	96	55	284	41
AC004951.4	62	27	62	11	74	46	31	36
AC004965.1	0	0	0	0	0	0	0	9
AC004967.1	42	0	0	1	4	2	9	0
AC004967.2	122	189	59	41	74	142	239	123
AC004969.1	28	27	0	9	33	4	8	15
AC004972.1	0	4	0	0	0	0	4	0
AC004973.1	12	21	20	9	5	27	28	26
AC004974.1	176	236	2	101	54	210	137	0
AC004975.1	12	28	0	8	4	0	30	0
AC004975.2	0	4	0	11	0	13	6	0
AC004980.1	702	522	364	149	462	340	530	305
AC004980.2	10	17	17	4	0	23	18	15
AC004980.3	0	0	0	3	0	0	6	0
AC004980.4	16	7	0	4	0	0	5	0
AC004982.1	5	2	0	4	0	0	0	13
AC004986.1	0	0	0	0	0	0	0	0
AC004987.1	0	0	0	0	9	0	1	0
AC004987.2	0	0	0	0	0	0	0	0
AC004987.3	6	4	0	0	0	0	6	0
AC004990.1	63	44	32	12	41	33	70	40
AC004997.1	26	20	55	23	30	45	46	41
AC005002.1	0	0	0	0	0	0	0	0
AC005005.1	0	0	0	0	0	0	0	0
AC005005.2	0	0	0	0	0	0	0	0
AC005005.3	0	17	0	6	0	0	15	21
AC005005.4	914	1059	934	275	589	835	939	493
AC005006.1	4	8	13	9	9	9	10	0
AC005008.1	0	0	0	0	0	0	0	0
AC005008.2	0	0	0	0	0	0	0	0
AC005009.1	0	0	0	0	0	0	0	0
AC005011.1	0	0	0	0	0	0	0	0
AC005013.1	0	0	0	0	0	0	0	0
AC005014.1	0	1	0	0	0	0	0	0
AC005014.2	40	6	10	0	0	30	28	7
AC005014.3	0	11	0	0	0	10	7	0
AC005014.4	7	22	0	4	0	12	13	17
AC005019.1	0	0	0	0	0	0	0	0
AC005019.2	5	7	0	3	20	14	10	1
AC005020.1	18	12	0	7	14	23	31	0
AC005020.2	0	0	21	0	0	0	5	13
AC005021.1	5	1	0	6	0	8	1	0
AC005034.1	0	0	0	0	0	0	0	0
AC005034.2	8	37	11	5	0	0	27	0
AC005034.3	0	47	0	0	0	56	22	0
AC005034.4	14	9	0	19	29	12	23	0
AC005034.5	50	39	6	11	11	16	43	13
AC005034.6	159	186	15	100	47	153	188	104
AC005037.1	12	3	0	5	0	28	24	0
AC005040.1	0	0	0	0	0	0	0	0
AC005040.2	34	46	29	17	31	65	47	23
AC005041.1	230	290	117	70	104	165	270	92
AC005041.2	0	0	0	0	0	0	4	0
AC005041.3	3	59	0	10	19	9	15	0
AC005041.4	28	32	45	22	7	34	68	18
AC005041.5	13	34	20	18	51	23	37	34
AC005042.1	0	0	0	0	0	0	0	0
AC005042.2	0	0	0	0	0	0	0	0
AC005045.1	0	0	0	0	0	0	0	0
AC005045.2	0	0	0	0	0	0	0	0
AC005046.1	0	7	0	2	10	23	8	23
AC005050.1	5	0	3	11	1	4	1	0
AC005050.2	0	0	0	0	0	0	0	0
AC005050.3	0	11	20	49	2	0	13	0
AC005052.1	0	4	0	2	0	0	8	0
AC005052.2	211	236	20	77	139	194	217	211
AC005062.1	3	11	43	3	1	15	18	0
AC005064.1	57	76	1	26	35	75	55	31
AC005066.1	0	0	0	0	0	0	0	0
AC005070.1	53	37	30	18	1	28	40	0
AC005070.2	15	14	0	6	7	0	4	0
AC005070.3	512	671	129	257	355	537	727	404
AC005071.1	35	97	18	71	25	37	77	33
AC005072.1	126	130	28	46	94	108	143	29
AC005076.1	0	3	31	1	4	9	7	0
AC005076.2	29	42	1	9	28	39	26	0
AC005077.1	3	1	0	9	0	0	5	0
AC005077.2	0	0	0	0	9	0	1	0
AC005077.3	0	0	0	0	0	0	0	0
AC005077.4	26	32	23	8	11	12	11	0
AC005081.1	61	48	50	21	35	34	86	27
AC005082.1	0	10	0	7	0	0	17	24
AC005082.2	0	7	0	3	0	17	20	0
AC005083.1	6	4	0	4	0	0	10	0
AC005084.1	7	5	0	0	0	6	2	0
AC005086.1	13	16	0	3	4	0	3	0
AC005086.2	6	11	0	13	9	7	20	0
AC005086.3	0	7	0	3	12	3	10	3
AC005086.4	1	10	13	4	7	8	7	4
AC005086.5	59	57	19	22	82	38	51	21
AC005088.1	0	5	0	0	0	0	1	0
AC005089.1	75	47	83	11	50	42	58	52
AC005090.1	0	0	0	0	0	0	0	0
AC005094.1	0	0	0	0	0	0	0	0
AC005096.1	44	99	18	47	51	64	67	85
AC005099.1	38	44	0	6	5	28	30	24
AC005100.1	0	0	0	0	0	0	0	0
AC005100.2	0	0	0	0	0	0	4	0
AC005102.1	0	0	0	0	0	0	0	0
AC005104.1	8	21	0	6	23	40	25	61
AC005104.2	3	13	0	2	15	13	3	0
AC005105.1	0	0	0	0	0	0	0	0
AC005144.1	0	0	1	0	0	0	1	0
AC005153.1	0	0	0	2	0	0	2	0
AC005154.1	27	60	10	21	20	33	36	18
AC005154.2	129	153	115	96	211	120	173	73
AC005154.3	0	0	0	2	1	8	0	0
AC005154.4	45	38	22	25	16	50	56	32
AC005154.5	0	0	0	3	0	0	0	0
AC005156.1	0	9	12	4	0	6	7	0
AC005160.1	2	5	0	1	0	0	2	0
AC005162.1	15	0	0	5	0	20	0	0
AC005162.2	65	188	0	141	22	237	51	166
AC005165.1	6	13	7	1	0	5	32	42
AC005165.2	0	0	0	0	0	0	0	0
AC005165.3	1	12	0	0	2	0	13	1
AC005176.1	4	11	18	4	7	16	15	0
AC005176.2	0	0	0	0	0	0	0	0
AC005178.1	0	0	0	0	0	0	0	0
AC005180.1	0	0	0	0	0	0	0	0
AC005180.2	14	5	0	3	0	5	3	0
AC005181.1	0	0	0	0	0	0	0	0
AC005183.1	141	215	21	25	52	120	103	99
AC005185.1	0	0	0	0	0	0	0	0
AC005189.1	6	15	0	3	9	3	1	0
AC005191.1	0	0	0	0	0	0	0	0
AC005192.1	111	65	232	130	130	0	199	238
AC005197.1	42	40	38	8	38	22	58	0
AC005208.1	0	0	0	0	8	0	0	0
AC005209.1	18	4	0	0	8	1	13	0
AC005220.1	0	2	0	3	0	0	8	0
AC005224.1	19	9	2	0	26	0	5	0
AC005224.2	179	205	15292	71	229	177	410	156
AC005224.3	154	161	113	43	57	143	213	111
AC005225.1	18	10	0	6	5	0	18	10
AC005225.2	249	211	60	68	190	161	196	30
AC005225.3	0	3	16	0	11	9	7	0
AC005225.4	131	152	0	45	65	144	138	67
AC005229.1	0	0	0	0	0	0	0	0
AC005229.2	0	0	0	0	0	0	0	0
AC005229.3	7	20	3	13	1	33	27	0
AC005229.4	0	0	0	0	0	0	0	0
AC005230.1	127	80	28	33	49	62	110	19
AC005232.1	8	31	0	26	9	45	26	42
AC005234.1	0	2	0	0	0	7	3	0
AC005234.2	67	106	20	32	35	107	86	86
AC005237.1	0	10	0	0	0	0	3	10
AC005244.1	10	28	0	6	0	7	18	25
AC005244.2	0	0	0	0	0	0	1	0
AC005252.1	0	0	0	0	0	0	0	0
AC005252.2	0	0	0	0	0	0	0	0
AC005252.3	0	0	0	0	0	0	0	0
AC005252.4	11	7	1	2	0	1	1	0
AC005253.1	275	202	93	59	100	190	192	162
AC005253.2	2	0	0	0	0	0	6	0
AC005255.1	0	0	0	0	0	0	0	0
AC005256.1	0	0	0	0	0	0	0	0
AC005258.1	0	0	3	0	0	0	0	0
AC005258.2	72	72	11	11	24	73	50	39
AC005261.1	790	882	167	323	371	892	1747	362
AC005261.2	2	0	0	2	0	9	1	0
AC005261.3	0	0	0	0	0	0	10	23
AC005261.4	0	4	0	0	0	0	3	0
AC005261.5	272	379	0	91	182	385	351	117
AC005262.1	0	0	0	0	0	0	1	0
AC005262.2	0	0	0	5	0	0	0	0
AC005264.1	20	19	16	11	11	25	10	0
AC005274.1	0	0	0	0	0	0	0	0
AC005277.1	3	0	0	0	0	5	0	0
AC005277.2	0	0	0	2	0	0	0	0
AC005280.1	12	26	0	51	0	35	45	32
AC005280.2	34	85	77	166	38	25	157	0
AC005280.3	6	50	0	93	48	57	75	7
AC005281.1	0	0	0	0	0	0	2	0
AC005288.1	47	33	41	16	12	34	27	0
AC005291.1	44	19	0	7	20	12	16	25
AC005291.2	0	1	0	2	0	0	2	0
AC005293.1	0	0	0	0	0	0	0	0
AC005294.1	0	2	0	0	0	0	0	0
AC005296.1	0	0	0	0	0	3	0	0
AC005297.1	0	0	0	0	0	0	0	0
AC005297.2	0	0	0	0	0	0	0	0
AC005297.3	0	0	0	0	0	0	0	0
AC005301.1	0	4	0	1	0	0	0	0
AC005301.2	0	0	0	0	0	0	0	0
AC005303.1	0	6	0	0	0	0	10	0
AC005304.1	0	0	0	2	0	7	4	18
AC005304.2	321	280	178	160	128	269	283	145
AC005304.3	2	22	0	6	0	7	4	0
AC005306.1	37	27	77	67	91	41	81	31
AC005307.1	42	21	12	14	8	13	39	9
AC005323.1	0	0	0	0	0	0	0	0
AC005323.2	0	0	0	0	0	0	0	0
AC005324.1	0	0	0	0	0	0	0	0
AC005324.2	67	50	37	36	20	82	82	41
AC005324.3	0	15	0	11	0	32	33	0
AC005324.4	7	15	0	4	14	0	20	0
AC005324.5	0	0	0	0	0	0	0	0
AC005326.1	0	2	0	1	0	0	6	0
AC005329.1	25	49	51	3	61	11	50	73
AC005329.2	0	0	0	0	0	3	0	0
AC005329.3	149	163	168	56	107	103	137	100
AC005330.1	0	12	1	2	1	0	9	1
AC005332.1	140	171	47	45	166	161	197	154
AC005332.2	277	327	10	50	114	325	245	43
AC005332.3	254	316	53	149	181	175	255	184
AC005332.4	940	948	634	262	854	739	1216	567
AC005332.5	276	276	281	92	354	182	423	95
AC005332.6	903	1002	371	415	498	1004	1620	469
AC005332.7	53	51	0	8	11	48	36	18
AC005336.1	0	0	0	0	0	0	0	0
AC005336.2	0	0	0	0	0	0	1	0
AC005336.3	134	170	0	72	156	226	106	112
AC005339.1	0	0	0	0	0	0	0	0
AC005341.1	0	0	0	0	0	0	0	0
AC005342.1	6	18	3	13	14	14	16	2
AC005342.2	4	23	0	14	0	24	15	0
AC005343.1	280	364	31	118	83	314	255	204
AC005343.4	21	43	0	7	0	6	11	0
AC005344.1	0	0	0	0	0	0	0	0
AC005345.1	0	0	0	0	0	0	0	0
AC005351.1	0	4	0	0	0	0	12	0
AC005355.1	0	0	0	0	0	0	4	0
AC005355.2	0	0	0	4	0	0	1	0
AC005357.1	0	0	0	0	0	0	0	0
AC005357.2	0	0	0	0	0	0	0	0
AC005358.1	28	12	0	1	4	4	4	2
AC005363.1	0	8	20	10	0	0	33	0
AC005363.2	0	0	0	0	0	0	2	0
AC005377.1	0	0	0	2	0	0	0	0
AC005379.1	12	0	0	0	6	0	3	13
AC005381.1	5	23	3	2	23	33	12	5
AC005383.1	34	31	18	6	19	35	33	13
AC005387.1	6	9	34	4	14	15	20	0
AC005387.2	12	17	0	6	5	16	27	0
AC005391.1	25	21	81	15	6	33	14	65
AC005392.1	0	0	0	0	0	0	0	0
AC005392.2	0	5	0	18	0	0	0	0
AC005392.3	0	0	0	0	0	0	0	0
AC005393.1	3	18	0	6	0	1	21	0
AC005394.1	19	9	0	2	0	0	2	0
AC005394.2	45	65	33	8	35	82	41	8
AC005400.1	52	61	38	20	124	66	117	32
AC005410.1	29	21	58	12	1	34	47	24
AC005410.2	26	15	0	5	0	4	13	0
AC005412.1	0	0	0	0	0	0	0	0
AC005414.1	6	27	0	1	1	20	21	1
AC005476.1	56	121	14	78	47	71	61	31
AC005476.2	65	140	55	73	81	92	57	100
AC005479.1	8	21	0	12	0	0	9	25
AC005479.2	4	5	0	0	0	10	12	31
AC005480.1	257	398	254	98	260	287	364	185
AC005480.2	0	0	0	0	0	0	3	0
AC005481.1	0	0	11	0	0	1	30	0
AC005482.1	0	0	0	0	0	0	0	0
AC005486.1	6	3	0	9	0	1	10	0
AC005487.1	40	47	41	18	24	35	39	21
AC005495.1	10	14	3	16	61	15	16	3
AC005498.1	0	0	0	0	0	0	0	0
AC005498.2	0	0	0	0	0	0	0	0
AC005498.3	35	65	30	14	39	30	49	0
AC005514.1	10	0	21	0	6	0	7	0
AC005515.1	0	0	0	3	0	0	0	0
AC005518.1	0	0	0	0	0	0	0	0
AC005518.2	0	0	0	0	0	0	0	0
AC005519.1	138	91	31	9	50	28	53	14
AC005520.1	302	319	53	166	218	373	277	166
AC005520.2	39	40	41	11	12	22	189	0
AC005520.3	4	25	0	11	17	8	30	28
AC005520.4	0	0	0	0	0	0	0	0
AC005520.5	34	19	0	5	16	34	13	11
AC005521.1	0	0	1	0	0	0	0	0
AC005522.1	1	8	9	11	5	0	19	8
AC005523.1	0	0	0	0	0	0	2	0
AC005523.2	1154	1254	178	402	910	1730	3372	292
AC005524.1	0	0	0	0	0	0	0	0
AC005529.1	0	11	0	0	0	1	3	0
AC005531.1	139	81	56	29	51	102	104	75
AC005532.1	42	49	0	26	21	67	59	41
AC005532.2	7	9	15	5	0	14	16	0
AC005534.1	0	1	0	2	0	0	3	0
AC005537.1	75	93	0	43	45	58	90	97
AC005538.1	0	0	0	0	0	0	0	0
AC005538.2	5	9	0	0	0	5	0	0
AC005538.3	8	1	1	0	0	22	3	0
AC005540.1	656	606	940	109	536	369	660	290
AC005544.1	0	6	0	0	11	8	0	34
AC005544.2	0	0	0	0	0	0	0	0
AC005546.1	15	26	0	3	7	14	16	13
AC005548.1	91	104	35	36	61	69	117	63
AC005549.1	0	0	0	0	0	0	0	0
AC005550.1	0	0	0	0	0	0	0	0
AC005550.2	0	0	0	0	0	0	2	0
AC005551.1	0	0	0	0	0	0	0	0
AC005552.1	0	0	0	0	0	0	0	0
AC005559.1	0	1	0	0	0	0	0	0
AC005562.1	276	317	138	129	156	311	393	261
AC005562.2	0	0	0	0	0	0	0	12
AC005578.1	8	8	3	8	23	5	15	0
AC005580.1	19	0	9	0	5	0	0	0
AC005586.1	18	8	4	4	0	14	21	0
AC005587.1	0	0	0	0	0	0	0	0
AC005588.1	0	0	0	0	0	3	0	0
AC005592.1	23	22	0	3	0	0	7	17
AC005592.2	10	1	0	0	0	5	1	0
AC005593.1	6	1	0	5	0	1	0	38
AC005594.1	136	263	123	70	218	114	289	135
AC005597.1	0	0	0	0	0	0	0	0
AC005599.1	23	12	14	4	32	12	6	0
AC005606.1	0	0	0	8	0	3	0	0
AC005606.2	37	44	40	23	17	18	47	77
AC005609.1	0	0	0	0	0	0	0	0
AC005609.2	0	0	0	0	0	0	0	0
AC005609.3	0	0	0	0	0	0	0	0
AC005609.4	0	0	0	0	0	0	0	0
AC005609.5	0	0	0	0	0	0	0	0
AC005614.1	26	55	1	18	16	18	29	18
AC005614.2	30	29	25	11	14	37	40	20
AC005616.1	50	25	0	6	23	3	24	22
AC005618.1	22	12	24	7	26	10	39	30
AC005618.2	0	0	0	5	0	0	0	0
AC005618.3	0	0	0	0	0	0	3	0
AC005618.4	21	58	8	8	4	33	39	9
AC005622.1	7	2	0	5	7	6	12	0
AC005625.1	0	3	0	8	0	10	1	0
AC005632.1	0	0	0	0	0	3	0	0
AC005632.2	0	0	0	0	0	8	0	0
AC005632.3	107	129	27	85	39	161	115	91
AC005632.4	0	4	0	0	0	0	0	0
AC005632.5	0	0	0	0	0	0	0	0
AC005632.6	329	332	314	47	392	234	288	216
AC005670.1	6	23	0	2	6	18	10	0
AC005670.2	47	76	0	45	20	5	117	20
AC005670.3	3417	3774	1188	1355	1790	2147	4256	1294
AC005674.1	436	450	169	228	206	505	609	204
AC005682.1	30	23	0	8	21	26	45	0
AC005682.2	31	75	25	6	37	45	53	11
AC005691.1	0	0	0	0	0	0	0	0
AC005692.1	0	0	0	0	0	4	0	11
AC005692.2	0	0	0	0	0	0	1	0
AC005692.3	20	31	21	6	36	23	30	4
AC005695.1	13	5	0	6	0	18	8	0
AC005695.2	16	9	0	1	0	7	8	0
AC005695.3	3	1	0	8	0	16	7	0
AC005696.1	7	2	0	1	0	0	3	0
AC005696.2	0	0	0	0	0	0	0	0
AC005696.3	15	18	0	2	7	22	26	0
AC005696.4	25	18	1	0	1	6	16	0
AC005697.1	0	0	18	0	0	0	1	0
AC005697.2	68	63	0	4	22	18	28	65
AC005697.3	0	0	0	0	0	0	0	0
AC005699.1	2	0	2	1	0	11	2	29
AC005702.1	0	0	0	0	0	0	0	0
AC005702.2	20	16	0	12	18	15	18	0
AC005702.3	0	0	0	0	0	0	0	0
AC005702.4	0	0	0	0	0	0	0	3
AC005702.5	13	18	26	13	15	19	37	1
AC005703.1	0	0	0	0	0	0	0	0
AC005703.2	0	0	0	0	0	0	0	15
AC005703.3	0	1	0	0	0	0	3	0
AC005703.4	33	45	3	8	45	57	36	4
AC005703.5	0	0	0	0	0	0	0	0
AC005703.6	0	14	0	6	12	3	30	0
AC005722.1	0	0	0	1	1	0	6	0
AC005722.2	0	4	0	0	0	0	4	0
AC005722.3	42	43	0	14	15	44	32	18
AC005722.4	0	0	0	0	0	0	0	0
AC005725.1	67	44	3	13	9	42	52	16
AC005726.1	392	463	1018	238	866	241	453	372
AC005726.2	35	49	0	33	7	32	57	20
AC005726.3	0	0	0	1	0	1	0	0
AC005726.4	43	10	13	24	16	5	32	0
AC005730.1	34	26	50	15	20	204	64	22
AC005730.2	0	0	0	0	0	9	7	0
AC005730.3	59	98	14	14	21	71	52	18
AC005736.1	0	12	0	1	5	26	11	21
AC005740.1	0	0	0	0	0	0	0	0
AC005740.2	5	0	0	0	0	0	0	0
AC005740.3	0	5	0	1	2	13	12	11
AC005740.4	36	15	0	9	11	23	42	44
AC005740.5	147	272	88	88	63	189	154	99
AC005741.1	0	0	0	0	0	0	0	0
AC005746.1	16	36	0	12	8	25	40	9
AC005746.2	16	13	0	3	29	1	8	11
AC005746.3	12	5	4	0	0	0	8	1
AC005753.1	0	4	0	0	0	0	0	0
AC005753.2	0	0	0	0	0	0	0	0
AC005753.3	0	2	0	0	5	0	4	0
AC005757.1	16	6	0	2	14	14	12	0
AC005758.1	0	0	0	0	0	0	0	0
AC005759.1	12	9	8	5	4	10	7	0
AC005771.1	0	0	0	0	0	0	0	0
AC005772.1	0	0	0	0	0	0	0	0
AC005772.2	12	18	0	15	1	8	14	0
AC005774.1	0	0	0	0	0	0	0	0
AC005774.2	0	0	0	0	0	0	0	0
AC005775.1	32	30	0	12	34	17	36	2
AC005776.1	0	10	0	0	0	5	2	0
AC005776.2	82	132	60	26	89	55	131	99
AC005777.1	0	1	0	0	0	0	0	0
AC005785.1	89	91	169	62	237	57	64	84
AC005785.2	93	50	0	25	12	23	62	20
AC005786.1	0	0	0	0	0	0	0	0
AC005786.2	0	2	0	3	0	19	4	0
AC005786.3	0	0	0	9	0	0	0	40
AC005786.4	59	44	1	17	73	24	40	14
AC005787.1	0	0	0	0	3	0	0	0
AC005789.1	0	4	0	4	9	0	0	0
AC005790.1	4	2	0	0	0	0	0	0
AC005796.1	31	4	0	0	0	0	10	0
AC005798.1	0	6	0	13	0	7	0	14
AC005803.1	133	221	18	56	94	129	221	76
AC005808.1	28	2	0	1	3	11	7	0
AC005821.1	8	37	3	13	10	20	38	20
AC005821.2	0	0	0	0	0	0	0	0
AC005823.1	0	0	0	0	0	0	5	0
AC005823.2	0	0	0	0	0	0	0	0
AC005828.1	7	17	0	7	10	9	20	1
AC005828.2	7	18	12	11	8	26	3	0
AC005828.3	0	7	0	0	0	0	0	0
AC005828.4	14	1	0	1	0	0	4	0
AC005828.5	0	0	0	0	0	0	0	0
AC005828.6	0	2	0	0	0	6	6	0
AC005828.7	0	7	0	4	8	2	13	17
AC005829.1	7	2	0	1	0	0	9	0
AC005829.2	180	0	0	0	0	0	143	46
AC005831.1	318	289	22	76	80	403	354	73
AC005832.1	43	77	30	33	8	71	79	27
AC005832.2	0	1	0	0	0	0	1	0
AC005832.3	0	0	0	0	0	0	0	0
AC005832.4	22	12	0	9	9	17	22	15
AC005833.1	45	52	0	11	57	19	53	18
AC005833.2	30	8	0	0	6	8	21	26
AC005837.1	0	2	8	0	0	0	8	0
AC005837.2	0	9	0	0	0	0	0	17
AC005837.3	11	19	13	17	74	9	9	8
AC005837.4	0	19	0	3	6	13	1	0
AC005838.1	0	0	0	0	0	0	0	0
AC005838.2	88	108	53	32	38	64	139	30
AC005839.1	443	418	25	128	177	262	305	211
AC005840.1	0	0	0	1	0	0	3	0
AC005840.2	5	38	0	21	30	32	25	21
AC005840.3	0	4	0	17	25	22	2	0
AC005840.4	55	66	54	43	42	50	122	3
AC005841.1	0	0	0	0	0	0	0	0
AC005845.1	5	3	13	0	0	0	5	0
AC005856.1	397	504	55	175	181	470	273	193
AC005858.1	0	0	0	0	0	0	0	0
AC005858.2	0	0	0	0	0	0	0	0
AC005858.3	138	152	0	68	78	126	61	61
AC005863.1	96	80	17	18	26	37	39	1
AC005865.1	42	84	68	12	28	19	78	75
AC005865.2	0	0	0	0	0	0	0	0
AC005871.1	0	0	0	0	0	0	0	0
AC005871.2	0	0	0	0	0	0	0	0
AC005884.1	16	20	0	1	14	23	17	17
AC005884.2	0	0	0	0	0	0	0	0
AC005888.1	0	0	0	0	10	0	0	22
AC005899.1	60	64	37	16	128	35	92	1
AC005899.2	0	0	0	0	0	0	0	0
AC005899.3	0	11	0	0	0	2	0	3
AC005899.4	0	0	0	0	0	0	0	0
AC005899.5	31	68	29	21	22	34	111	66
AC005899.6	163	195	52	38	66	83	177	20
AC005899.7	10	31	0	8	14	29	29	0
AC005899.8	216	181	724	54	162	166	236	68
AC005901.1	0	2	0	0	0	0	0	0
AC005906.1	0	0	0	0	0	0	0	0
AC005906.2	42	44	19	26	7	74	54	0
AC005906.3	1	1	0	0	0	6	2	0
AC005908.1	0	0	0	0	0	0	0	0
AC005908.2	0	0	0	0	0	0	0	0
AC005909.1	0	0	0	0	0	0	0	0
AC005909.2	4	5	0	2	1	8	3	1
AC005911.1	15	16	1	3	17	16	19	20
AC005912.1	0	4	17	0	0	6	36	0
AC005912.2	21	22	11	2	4	10	39	0
AC005914.1	30	41	1383	5	10	13	29	30
AC005915.1	0	0	0	0	0	0	0	0
AC005920.1	16	39	20	1	12	1	54	0
AC005920.2	13	22	0	22	0	39	13	0
AC005920.3	0	15	31	10	14	10	9	13
AC005920.4	0	0	0	0	0	0	0	0
AC005921.1	0	2	0	0	0	0	2	0
AC005921.2	0	29	0	3	0	0	9	13
AC005921.3	306	541	201	144	339	423	359	268
AC005921.4	44	53	1	3	14	40	12	14
AC005943.1	125	154	510	80	0	104	621	38
AC005943.2	0	0	2	0	0	0	0	0
AC005944.1	0	4	0	9	0	11	34	0
AC005951.1	0	0	17	0	0	0	1	0
AC005954.1	20	19	0	1	6	12	20	18
AC005954.2	17	13	2	6	2	3	0	12
AC005962.1	3	11	0	1	0	0	3	0
AC005962.2	0	0	0	0	0	0	1	0
AC005972.1	9	4	0	2	0	7	7	0
AC005972.2	0	6	0	0	0	0	1	0
AC005972.3	93	107	134	38	56	61	102	29
AC005993.1	0	0	0	0	0	0	0	0
AC005996.1	0	0	0	0	0	0	0	0
AC005998.1	85	106	5	10	71	81	54	1
AC005999.1	0	0	0	0	0	0	0	0
AC005999.2	0	0	0	0	0	0	0	0
AC006001.1	14	6	10	5	0	0	8	20
AC006001.2	457	415	260	112	235	406	428	159
AC006001.3	1870	1869	986	557	963	1398	2340	921
AC006001.4	0	0	0	0	0	0	0	14
AC006003.1	0	0	0	0	0	0	0	1
AC006006.1	0	0	0	0	0	0	0	0
AC006007.1	0	0	8	1	0	0	1	0
AC006008.1	127	130	22	21	30	50	107	120
AC006013.1	5	11	0	0	0	6	7	0
AC006015.1	0	0	0	0	0	0	0	0
AC006017.1	21	69	0	28	18	30	45	76
AC006019.1	49	24	49	9	33	13	22	10
AC006019.2	9	0	0	3	0	0	0	1
AC006019.3	0	0	0	0	0	0	0	0
AC006020.1	4	0	0	0	0	0	0	0
AC006022.1	0	0	0	0	0	0	1	0
AC006023.1	6	0	0	2	5	0	0	0
AC006023.2	0	13	0	4	0	0	6	7
AC006026.1	0	0	0	0	0	0	0	0
AC006026.2	0	0	0	0	0	0	0	0
AC006026.3	11	2	0	0	0	0	3	0
AC006027.1	0	0	0	0	0	0	0	0
AC006028.1	28	3	13	2	0	21	8	0
AC006030.1	90	88	43	34	36	34	121	46
AC006033.1	0	7	0	0	0	0	2	0
AC006033.2	107	139	0	41	72	82	240	108
AC006037.1	0	0	0	0	0	0	0	0
AC006037.2	0	2	0	3	0	19	4	0
AC006040.1	58	40	12	10	31	54	43	14
AC006041.1	0	1	6	0	0	0	0	0
AC006041.2	42	73	12	21	53	29	79	37
AC006042.1	0	2	11	2	0	9	3	18
AC006042.2	105	96	11	37	48	125	122	74
AC006042.3	22	28	15	5	14	7	12	0
AC006043.1	10	12	19	1	1	0	13	0
AC006055.1	0	0	0	0	0	0	0	0
AC006058.1	11	0	0	0	0	0	11	0
AC006058.2	0	0	0	0	0	0	0	0
AC006058.3	0	0	0	0	0	0	5	0
AC006058.4	21	16	21	1	0	10	7	21
AC006059.1	946	1542	58	477	275	1232	1151	614
AC006059.2	21	11	19	60	28	24	44	0
AC006059.3	0	0	0	0	0	0	0	0
AC006059.4	156	251	31	86	87	231	156	80
AC006059.5	48	91	24	48	55	100	89	19
AC006062.1	63	73	16	34	49	32	59	76
AC006063.1	0	0	0	0	5	0	1	0
AC006063.2	0	0	0	0	0	0	0	0
AC006063.3	31	40	25	14	14	65	31	40
AC006063.4	0	7	1	7	3	1	3	0
AC006064.1	45	75	1	15	38	15	51	33
AC006064.2	82	107	5	41	72	126	106	26
AC006064.3	4	5	0	0	0	0	12	0
AC006064.4	2	0	0	3	0	0	0	0
AC006064.5	0	0	0	0	0	0	0	0
AC006064.6	10	0	208	0	111	0	219	0
AC006065.1	0	0	0	0	0	0	0	0
AC006065.2	0	0	0	0	0	0	0	0
AC006065.3	12	4	0	0	0	0	2	0
AC006065.4	0	0	0	0	0	0	0	15
AC006065.5	0	0	0	0	0	0	0	0
AC006065.6	22	0	0	0	6	0	4	0
AC006076.1	40	14	0	11	12	19	19	0
AC006077.1	0	0	0	0	4	0	1	0
AC006077.2	18	78	8	14	28	42	15	94
AC006111.1	0	0	0	0	0	0	0	0
AC006111.2	0	31	5	18	8	23	33	20
AC006111.3	3	16	15	0	13	3	16	0
AC006112.1	0	0	0	0	0	0	0	0
AC006115.1	0	0	0	0	0	0	0	0
AC006115.2	769	1026	621	357	382	769	688	534
AC006116.1	31	15	40	11	15	9	14	13
AC006116.2	6	8	0	0	2	5	5	11
AC006116.3	0	2	0	0	0	0	1	0
AC006116.4	16	16	13	3	55	15	29	9
AC006116.5	14	29	0	7	8	21	37	38
AC006116.6	14	9	0	4	0	5	8	0
AC006116.7	153	70	57	78	44	101	91	13
AC006116.8	0	16	12	5	8	13	9	0
AC006116.9	40	92	18	21	26	36	62	45
AC006122.1	13	13	6	13	0	27	29	52
AC006127.1	14	15	0	2	0	0	3	0
AC006128.1	12	62	182	0	0	76	48	128
AC006130.1	0	3	0	0	0	0	0	0
AC006130.2	0	0	0	0	0	0	0	0
AC006130.3	13	16	0	5	13	9	24	32
AC006133.1	0	0	0	0	0	0	0	0
AC006141.1	152	137	73	85	82	100	212	105
AC006144.1	28	31	0	11	24	27	32	22
AC006146.1	5	0	3	0	13	0	2	0
AC006148.1	122	194	19	28	48	129	121	54
AC006148.2	0	0	0	0	0	0	0	0
AC006150.1	0	0	0	0	0	0	0	0
AC006153.1	0	0	0	0	0	0	0	0
AC006157.1	0	2	0	0	7	0	7	0
AC006158.1	0	0	0	0	0	0	0	0
AC006158.2	0	0	0	0	0	0	0	0
AC006158.3	0	0	0	0	0	0	0	0
AC006159.1	0	0	0	0	0	0	0	0
AC006160.1	87	101	62	57	45	292	122	66
AC006160.2	0	0	0	0	0	0	0	0
AC006195.1	0	29	14	8	22	5	27	13
AC006196.1	0	0	0	0	0	0	0	0
AC006197.1	12	14	0	0	0	0	2	0
AC006197.2	47	61	87	10	36	27	43	6
AC006199.1	0	0	0	1	0	0	0	0
AC006205.1	6	6	0	1	0	5	11	0
AC006205.2	61	48	12	4	37	193	88	10
AC006206.1	6	0	0	0	0	0	0	0
AC006206.2	5	10	0	0	0	0	0	0
AC006207.1	26	18	0	2	24	15	31	0
AC006213.1	36	56	15	0	12	3	15	12
AC006213.2	12	18	17	5	1	26	38	26
AC006213.3	26	52	0	13	13	54	89	17
AC006213.4	0	7	0	2	0	8	5	20
AC006213.5	3	4	0	0	0	0	2	0
AC006213.6	57	58	5	50	22	19	117	47
AC006213.7	8	3	0	8	0	0	12	0
AC006230.1	73	174	59	33	55	73	469	196
AC006236.1	0	0	0	0	0	0	0	0
AC006237.1	0	3	14	0	0	0	3	18
AC006238.1	35	31	35	50	24	25	37	0
AC006238.2	48	79	46	32	48	45	86	62
AC006249.1	0	0	0	0	0	0	0	0
AC006252.1	35	26	33	6	14	19	46	18
AC006254.1	623	654	192	241	216	401	510	271
AC006254.2	14	14	0	2	6	9	13	21
AC006254.3	16	17	0	3	6	7	1	23
AC006262.1	67	86	12	32	48	64	79	71
AC006262.2	48	66	34	8	42	58	87	38
AC006262.3	0	0	0	0	0	0	0	0
AC006262.4	0	0	0	0	0	0	0	0
AC006270.1	17	23	0	8	0	15	16	0
AC006270.2	8	8	0	0	0	18	4	0
AC006272.1	0	0	0	0	0	0	1	14
AC006272.2	0	0	0	0	0	0	3	0
AC006273.1	70	77	45	21	41	26	102	10
AC006277.1	66	54	45	8	8	17	40	8
AC006288.1	0	0	0	0	0	0	0	0
AC006296.1	0	2	0	0	0	0	0	0
AC006296.2	0	0	0	0	0	0	0	0
AC006296.3	20	64	0	15	0	18	34	3
AC006299.1	183	88	33	20	58	30	127	76
AC006305.1	61	100	1	23	33	71	91	13
AC006305.2	0	0	0	0	0	0	0	0
AC006305.3	0	0	0	0	0	0	0	0
AC006320.1	0	0	0	0	0	0	0	0
AC006326.1	0	0	0	0	0	0	0	0
AC006328.1	0	0	0	0	0	0	0	0
AC006328.2	0	0	0	0	0	0	0	0
AC006329.1	0	0	0	0	0	0	0	0
AC006330.1	95	154	54	68	34	131	176	76
AC006335.1	0	0	0	0	0	0	0	0
AC006335.2	0	0	0	0	0	0	0	0
AC006338.1	0	0	0	0	0	0	0	0
AC006338.2	0	0	0	0	0	0	0	0
AC006348.1	122	108	72	34	79	83	146	44
AC006349.1	0	1	0	0	0	0	5	0
AC006355.1	0	0	0	0	0	0	0	0
AC006355.2	0	0	0	0	0	0	0	0
AC006357.1	0	0	0	0	0	0	0	0
AC006362.1	0	0	0	0	0	0	0	0
AC006363.1	0	0	0	0	0	0	0	0
AC006364.1	87	94	19	23	35	59	197	133
AC006366.1	0	0	0	0	0	0	0	0
AC006369.1	146	353	100	27	121	212	414	187
AC006369.2	51	21	11	5	7	39	32	12
AC006372.1	6	2	0	4	0	0	0	0
AC006372.2	0	0	0	0	0	0	2	0
AC006372.3	5	0	0	0	0	0	0	0
AC006372.4	0	0	0	0	7	9	1	0
AC006378.1	9	18	14	13	18	26	24	0
AC006380.1	0	0	0	0	0	0	0	0
AC006386.1	0	0	0	0	0	0	0	0
AC006386.2	0	0	0	0	0	0	0	0
AC006390.1	0	0	0	0	0	0	0	0
AC006398.1	0	0	0	0	0	0	0	0
AC006427.1	0	0	0	0	0	0	2	0
AC006427.2	10	41	27	15	43	51	61	31
AC006435.1	0	0	0	0	0	0	0	0
AC006435.2	59	43	75	34	78	25	62	38
AC006435.3	0	0	0	0	0	0	0	0
AC006435.4	59	37	5	0	63	14	0	37
AC006435.5	6	12	0	3	8	35	18	0
AC006441.1	54	54	84	16	40	76	74	28
AC006441.2	0	0	0	0	0	0	0	0
AC006441.3	0	0	0	0	0	0	0	0
AC006441.4	1	2	0	14	26	0	6	0
AC006441.5	0	0	0	0	0	0	0	0
AC006445.1	0	0	3	0	0	1	2	0
AC006445.2	0	0	0	0	0	0	0	0
AC006449.1	0	0	0	0	0	0	0	0
AC006449.2	95	50	87	10	69	54	75	63
AC006449.3	20	48	53	5	17	32	61	0
AC006449.5	0	6	0	0	0	0	3	0
AC006449.6	30	25	13	15	43	25	65	18
AC006449.7	0	0	0	6	0	9	0	0
AC006450.1	0	0	0	0	0	0	0	0
AC006450.2	9	5	0	2	0	3	3	0
AC006450.3	0	0	0	0	0	0	0	0
AC006452.1	71	82	0	16	38	109	81	32
AC006453.1	0	0	0	0	0	0	0	0
AC006453.2	0	0	0	0	0	0	0	0
AC006453.3	0	4	0	0	0	0	0	0
AC006453.4	0	0	0	0	0	0	0	0
AC006455.1	0	0	0	0	0	0	0	0
AC006455.2	0	0	0	0	0	0	0	0
AC006455.3	0	0	0	0	0	0	0	0
AC006455.4	0	8	0	0	0	0	6	0
AC006455.5	0	0	0	0	0	0	1	0
AC006455.6	0	0	0	0	0	0	0	0
AC006455.7	0	0	0	0	0	0	0	0
AC006455.8	0	5	0	0	0	0	0	0
AC006457.1	0	0	0	0	0	0	0	0
AC006458.1	0	0	0	0	0	0	0	0
AC006459.1	0	1	0	0	0	0	0	0
AC006460.1	148	221	87	138	122	155	246	78
AC006460.2	616	804	161	265	279	611	716	382
AC006463.1	0	0	0	0	0	0	0	0
AC006466.1	0	0	0	0	0	0	0	0
AC006478.1	0	0	0	0	0	0	0	0
AC006478.2	20	38	13	2	12	32	31	28
AC006480.1	0	3	0	0	16	9	11	0
AC006480.2	57	211	3	92	51	110	129	16
AC006482.1	0	3	0	0	0	0	0	0
AC006483.1	0	0	0	0	0	0	0	0
AC006483.2	0	11	0	8	0	0	4	0
AC006484.1	0	0	0	0	0	0	0	0
AC006486.1	0	72	158	96	1	49	23	53
AC006486.2	55	61	33	25	30	51	71	59
AC006486.3	0	0	0	0	0	0	0	0
AC006487.1	0	0	0	0	0	3	2	0
AC006487.2	0	3	0	0	0	0	0	0
AC006499.1	7	9	0	0	0	0	3	0
AC006499.2	0	0	0	0	0	0	0	0
AC006499.3	10	5	0	0	0	0	3	0
AC006499.4	6	0	0	0	0	0	2	0
AC006499.5	3	4	0	1	0	0	0	0
AC006499.6	0	0	3	3	0	6	6	0
AC006499.7	0	0	0	0	0	0	1	0
AC006499.8	0	0	0	0	0	0	0	0
AC006504.1	149	137	27	54	47	88	139	63
AC006504.2	19	2	0	0	0	9	13	0
AC006504.3	0	8	0	9	8	21	39	16
AC006504.4	0	10	0	0	0	0	3	0
AC006504.5	348	486	142	151	171	455	763	403
AC006504.6	0	0	0	0	0	0	0	0
AC006504.7	3	10	0	9	0	7	23	12
AC006509.1	505	308	2451	92	328	423	424	228
AC006511.1	0	0	0	0	0	0	0	0
AC006511.2	3	0	0	0	0	0	0	19
AC006511.3	8	0	0	10	0	13	12	21
AC006511.4	0	6	0	0	0	0	1	0
AC006511.5	1	18	6	30	63	7	41	0
AC006511.6	9	8	0	11	0	2	2	0
AC006512.1	0	0	0	0	0	0	0	0
AC006512.2	0	1	0	0	0	0	0	0
AC006517.1	0	0	0	3	0	0	0	0
AC006517.2	0	6	0	1	0	0	4	18
AC006518.1	17	8	14	10	0	1	28	0
AC006518.2	68	52	0	11	24	53	49	30
AC006525.1	7	10	0	7	0	9	21	0
AC006529.1	28	53	27	10	32	41	33	14
AC006530.1	0	3	0	0	0	0	1	0
AC006538.1	56	45	45	32	42	35	105	32
AC006538.2	14	9	39	13	0	18	48	74
AC006538.3	3	15	21	6	0	0	43	0
AC006538.4	0	0	0	1	0	0	1	0
AC006539.1	0	5	18	0	0	0	4	0
AC006539.2	19	23	0	0	5	16	24	0
AC006539.3	0	0	0	0	0	0	0	0
AC006547.1	205	236	67	105	113	278	229	106
AC006547.2	0	0	0	0	0	0	0	0
AC006547.3	0	0	0	0	9	0	0	0
AC006548.1	0	1	0	2	0	0	1	0
AC006548.2	0	0	0	0	0	0	0	0
AC006548.3	0	0	0	0	0	0	0	0
AC006557.1	8	7	11	0	0	0	16	11
AC006557.2	0	0	0	0	0	0	0	0
AC006557.3	0	0	0	0	0	0	0	0
AC006557.4	0	0	18	0	0	3	0	0
AC006557.5	0	0	0	3	0	0	10	0
AC006557.6	135	109	70	35	68	36	111	72
AC006566.1	0	23	0	0	0	11	1	0
AC006566.2	19	10	0	0	0	19	8	0
AC006581.1	29	78	0	0	0	95	30	33
AC006581.2	0	2	0	1	0	0	5	0
AC006600.1	0	0	0	0	0	0	0	0
AC006600.2	107	184	0	101	51	154	168	78
AC006840.1	0	0	0	0	0	0	0	0
AC006924.1	0	0	0	0	0	0	0	0
AC006927.1	0	0	0	0	0	0	0	0
AC006927.2	0	0	0	0	0	0	0	0
AC006927.3	0	0	0	0	0	0	2	0
AC006927.4	0	0	0	0	0	0	1	0
AC006927.5	23	1	0	6	0	17	9	0
AC006942.1	12	14	54	28	76	30	48	4
AC006946.1	64	31	8	49	0	78	81	16
AC006946.2	260	388	24	80	190	252	299	107
AC006946.3	14	21	0	0	0	5	13	0
AC006947.1	90	37	22	9	34	3	38	13
AC006960.1	0	1	0	3	0	6	5	0
AC006960.2	4	12	0	54	2	1	9	31
AC006960.3	106	144	42	27	63	78	111	32
AC006963.1	0	0	0	0	0	0	0	0
AC006967.1	0	0	0	0	0	0	0	0
AC006967.2	0	0	0	0	0	0	0	0
AC006967.3	52	55	6	15	35	9	20	22
AC006970.1	0	0	0	0	0	0	0	0
AC006970.2	21	14	0	5	6	4	11	18
AC006971.1	0	0	0	1	0	0	1	0
AC006972.1	19	13	0	1	0	2	19	0
AC006974.1	1	4	0	0	0	0	3	0
AC006974.2	0	0	0	3	0	13	0	0
AC006978.1	101	238	83	161	204	111	305	119
AC006978.2	26	38	0	20	10	37	32	0
AC006986.1	0	0	0	0	0	0	0	0
AC006987.1	0	0	0	0	0	0	0	0
AC006989.1	0	0	0	0	0	0	0	0
AC006994.1	0	0	0	0	0	0	0	0
AC007000.1	51	34	8	10	46	9	62	61
AC007000.2	106	115	9	16	70	96	87	37
AC007000.3	0	0	0	0	5	0	22	22
AC007001.1	0	0	0	0	0	0	1	0
AC007003.1	3	9	0	1	0	0	6	0
AC007009.1	0	0	0	0	0	0	0	0
AC007012.1	0	0	0	0	0	0	0	0
AC007012.2	0	0	1	0	0	0	0	0
AC007014.1	20	37	28	5	0	16	31	9
AC007014.2	30	22	0	6	0	24	19	10
AC007016.1	3	1	0	0	0	0	4	0
AC007029.1	0	4	0	0	0	0	2	0
AC007032.1	6	9	92	142	39	0	34	37
AC007036.1	26	22	0	3	6	48	16	18
AC007036.2	28	23	0	2	13	7	23	1
AC007036.3	63	120	73	64	105	93	78	87
AC007036.4	12	3	0	0	0	0	0	0
AC007036.5	0	6	0	6	0	8	11	0
AC007038.1	89	149	0	40	36	143	100	71
AC007040.1	18	8	0	8	10	7	11	20
AC007040.2	154	106	56	48	86	137	111	16
AC007040.3	0	0	0	0	0	0	0	0
AC007064.1	0	0	0	0	0	0	0	0
AC007064.2	1	32	0	18	17	50	30	0
AC007064.3	0	0	0	0	0	0	0	0
AC007064.4	0	1	0	0	0	0	0	9
AC007066.1	35	15	0	10	0	30	25	0
AC007066.2	33	59	1	7	29	54	89	12
AC007066.3	5	21	0	0	10	4	16	0
AC007091.1	9	19	0	0	0	10	15	0
AC007092.1	0	17	10	0	3	0	7	0
AC007098.1	18	23	23	12	12	27	40	30
AC007099.1	58	56	22	31	6	87	75	0
AC007099.2	0	0	0	0	0	0	0	0
AC007099.3	0	0	0	0	0	0	0	0
AC007100.1	21	3	0	2	14	33	25	0
AC007100.2	0	0	0	0	0	0	0	0
AC007106.1	21	57	1	27	8	34	60	46
AC007106.2	9	31	21	10	18	25	50	41
AC007114.1	13	18	12	12	8	0	13	9
AC007114.2	322	260	104	76	222	247	264	85
AC007115.1	0	0	0	0	0	0	0	0
AC007126.1	274	294	56	136	143	221	260	140
AC007128.1	0	0	0	2	0	0	0	0
AC007128.2	12	14	3	3	0	5	8	14
AC007130.1	25	77	30	8	24	35	45	64
AC007132.1	16	8	0	0	0	0	0	0
AC007136.1	0	0	0	0	0	0	0	0
AC007151.1	60	106	29	23	36	118	54	54
AC007159.1	0	0	0	0	0	1	2	0
AC007160.1	0	3	0	0	4	0	0	0
AC007161.1	46	117	58	22	0	89	107	11
AC007161.2	74	68	19	11	37	59	87	43
AC007161.3	48	33	12	15	32	7	52	0
AC007179.1	0	0	0	0	0	0	0	0
AC007179.2	4	0	0	0	12	0	0	0
AC007179.3	0	0	0	0	0	0	0	0
AC007182.1	77	33	44	23	36	24	10	50
AC007182.2	8	28	0	6	16	31	12	0
AC007182.3	0	0	0	0	0	0	0	0
AC007191.1	235	250	191	85	140	143	312	97
AC007192.1	0	0	0	138	0	0	105	0
AC007192.2	0	0	0	0	0	0	0	0
AC007193.1	0	0	0	0	0	0	0	9
AC007193.2	0	0	0	0	0	0	1	0
AC007193.3	0	0	0	0	0	0	0	0
AC007204.1	0	0	0	0	4	0	5	0
AC007204.2	0	0	0	0	1	0	1	0
AC007207.1	5	5	22	0	0	10	11	0
AC007215.1	0	1	0	0	0	0	3	0
AC007216.1	8	17	26	0	42	18	26	0
AC007216.2	26	23	39	7	23	0	14	18
AC007216.3	182	189	15	36	139	100	191	132
AC007216.4	45	62	10	8	56	32	53	30
AC007216.5	0	0	0	1	0	0	0	0
AC007218.1	0	0	0	0	0	0	0	0
AC007218.2	0	0	0	0	0	0	0	0
AC007218.3	27	37	34	4	24	7	54	22
AC007220.1	26	20	19	12	30	3	24	21
AC007220.2	44	27	0	10	26	35	29	30
AC007221.1	0	0	0	0	0	0	0	0
AC007222.1	0	0	0	0	0	0	0	0
AC007222.2	0	0	0	0	0	0	0	0
AC007223.1	0	0	0	0	0	0	0	0
AC007224.1	0	2	0	1	0	2	0	3
AC007224.2	41	52	6	20	33	39	54	6
AC007225.1	0	0	0	1	0	0	9	16
AC007225.2	0	0	0	0	0	0	0	0
AC007237.1	0	0	0	0	0	0	0	0
AC007238.1	0	0	0	2	0	0	0	0
AC007240.1	9	0	0	0	0	13	0	9
AC007240.2	0	0	0	0	0	0	0	0
AC007240.3	29	36	22	16	19	1	42	0
AC007241.1	0	0	0	0	0	0	0	0
AC007241.2	0	0	6	0	0	0	1	0
AC007250.1	0	0	0	0	0	0	0	0
AC007253.1	0	2	0	0	0	0	0	0
AC007255.1	0	23	0	8	21	11	4	62
AC007262.1	0	0	0	0	0	0	0	0
AC007262.2	851	1235	329	376	520	1046	788	496
AC007269.1	7	12	0	0	0	3	1	0
AC007271.1	6	7	6	143	8	0	49	0
AC007272.1	101	65	52	40	75	45	118	12
AC007274.1	0	0	0	0	0	0	0	0
AC007274.2	0	0	0	0	0	0	0	0
AC007274.3	0	0	0	0	0	0	0	0
AC007275.1	0	0	0	0	0	0	0	0
AC007277.1	19	30	82	12	18	20	17	4
AC007277.2	0	0	0	0	0	0	0	0
AC007278.1	32	139	19	205	64	61	59	32
AC007278.2	115	329	12	148	139	111	70	30
AC007279.1	29	39	1	4	31	34	40	14
AC007283.1	0	0	30	23	13	14	0	9
AC007285.1	22	22	0	7	0	33	32	8
AC007292.1	95	162	162	40	164	96	155	50
AC007292.2	160	156	63	43	45	63	159	57
AC007292.3	13	22	5	6	26	10	10	11
AC007298.1	0	16	0	5	0	19	6	7
AC007298.2	2	28	37	75	36	20	49	23
AC007308.1	15	4	0	0	0	0	0	0
AC007312.1	26	14	13	3	37	9	36	72
AC007314.1	0	25	0	2	0	26	7	0
AC007317.1	26	48	1	21	15	43	39	0
AC007317.2	0	0	0	1	0	0	0	1
AC007318.1	64	115	0	27	30	60	67	110
AC007319.1	19	16	14	3	12	15	16	1
AC007322.1	0	0	0	0	0	0	0	0
AC007322.2	0	0	0	0	0	0	0	0
AC007322.3	0	0	0	0	0	0	0	0
AC007322.4	0	0	0	0	0	0	0	0
AC007326.1	0	0	0	0	0	0	0	0
AC007326.2	50	64	23	19	26	68	30	12
AC007326.3	0	0	0	0	0	0	0	0
AC007326.4	0	0	0	0	0	0	0	0
AC007326.5	287	216	59	67	86	170	250	62
AC007327.1	0	6	0	2	0	0	0	0
AC007327.2	3	10	0	9	0	0	2	0
AC007333.1	35	22	0	9	0	3	18	27
AC007333.2	112	108	0	27	11	48	60	49
AC007336.1	51	125	1	166	20	146	46	43
AC007336.2	0	0	0	4	0	0	0	0
AC007336.3	0	0	0	0	0	0	0	0
AC007342.1	22	103	48	18	21	65	91	0
AC007342.2	0	0	0	4	0	0	2	0
AC007342.3	151	254	91	219	113	142	228	139
AC007342.4	251	228	89	95	45	198	261	72
AC007342.5	62	13	0	22	12	52	56	0
AC007342.6	258	328	39	89	100	356	321	224
AC007342.7	233	224	34	91	75	278	251	82
AC007342.8	23	21	18	7	0	6	50	0
AC007342.9	0	17	0	18	0	0	18	0
AC007343.1	0	0	0	0	0	0	0	0
AC007344.1	23	27	16	11	23	16	42	16
AC007346.1	1	1	0	0	0	0	0	0
AC007346.2	0	0	0	0	0	0	0	0
AC007347.1	11	22	0	9	0	30	35	19
AC007347.2	1	8	23	0	16	0	0	0
AC007349.1	0	0	0	2	4	6	5	0
AC007349.2	45	3	24	4	17	11	9	16
AC007349.3	0	6	0	5	14	10	7	0
AC007349.4	0	0	0	3	0	0	3	0
AC007350.1	0	0	0	0	0	0	0	0
AC007351.1	0	0	0	0	0	0	0	0
AC007351.2	0	0	0	0	0	0	0	0
AC007351.3	0	0	0	0	0	0	0	0
AC007351.4	0	0	0	0	0	0	0	0
AC007359.1	2	2	0	0	0	0	15	8
AC007362.1	0	0	0	0	0	0	4	0
AC007363.1	0	0	0	0	0	0	0	0
AC007365.1	18	24	13	34	11	18	27	0
AC007368.1	30	22	0	7	6	53	30	5
AC007370.1	0	3	0	5	4	12	5	15
AC007370.2	20	5	0	1	7	0	16	0
AC007375.1	0	0	0	0	0	0	0	0
AC007375.2	9	0	0	0	0	0	0	0
AC007375.3	0	0	0	0	0	0	0	0
AC007376.1	0	0	0	0	0	0	0	0
AC007376.2	10	8	16	0	0	0	0	0
AC007378.1	0	0	0	4	0	13	11	14
AC007381.1	5	15	1	3	8	5	19	17
AC007382.1	0	0	0	0	0	0	0	0
AC007383.1	108	79	74	50	93	26	105	51
AC007383.2	0	0	0	0	0	0	0	0
AC007383.3	0	7	0	0	0	0	1	0
AC007384.1	180	468	127	117	160	156	538	42
AC007387.1	44	52	3	7	12	34	55	66
AC007387.2	0	12	0	1	0	12	0	0
AC007389.1	54	71	1	14	32	33	42	32
AC007389.2	118	146	113	53	143	66	128	30
AC007389.3	0	0	0	0	0	0	0	0
AC007390.1	653	927	32	232	461	705	580	357
AC007391.1	0	2	20	0	0	0	0	0
AC007391.2	45	34	10	3	15	9	31	36
AC007391.3	0	0	0	0	0	0	0	0
AC007402.1	41	22	10	4	25	38	18	0
AC007402.2	113	206	64	91	42	146	185	88
AC007403.1	8	17	6	0	0	10	1	0
AC007405.1	165	122	74	41	92	147	137	56
AC007405.2	7	0	0	2	0	5	0	0
AC007405.3	22	21	0	13	2	14	36	10
AC007405.4	0	0	0	0	0	6	0	0
AC007406.1	0	4	0	2	0	6	7	0
AC007406.2	0	0	0	4	0	0	2	0
AC007406.3	7	9	0	5	9	3	12	0
AC007406.4	655	637	63	151	243	663	1049	134
AC007422.1	0	0	0	0	0	0	0	0
AC007423.1	0	0	0	0	0	0	0	0
AC007431.1	98	86	28	16	74	54	104	53
AC007431.2	36	18	13	4	11	26	13	23
AC007431.3	27	53	78	6	77	23	55	21
AC007432.1	0	0	0	0	0	0	0	0
AC007435.1	28	28	0	9	9	16	23	22
AC007448.1	0	0	0	0	0	0	0	0
AC007448.2	0	0	0	0	0	0	0	0
AC007448.3	5	31	0	4	25	26	23	10
AC007448.4	39	43	34	6	46	66	25	38
AC007448.5	135	131	13	34	78	77	95	42
AC007450.1	9	0	0	0	0	0	2	0
AC007450.2	6	0	0	3	0	0	3	0
AC007450.3	6	4	0	0	0	0	4	0
AC007450.4	2	6	21	3	24	0	3	0
AC007458.1	23	25	29	0	16	40	21	17
AC007461.1	0	0	0	0	0	0	0	0
AC007463.1	0	0	0	0	3	0	0	0
AC007463.2	4	24	0	1	0	42	7	0
AC007483.1	0	0	0	0	0	0	0	0
AC007485.1	0	0	0	0	0	0	0	0
AC007485.2	63	91	0	23	27	110	115	16
AC007490.1	0	0	0	0	0	0	0	0
AC007491.1	26	17	0	5	5	29	5	0
AC007493.1	52	79	20	17	8	64	40	22
AC007493.2	1	16	50	1	13	0	2	0
AC007494.1	41	51	21	17	40	20	55	53
AC007494.2	51	52	0	14	29	48	25	20
AC007494.3	78	127	0	20	16	51	57	54
AC007495.1	0	0	0	0	0	0	0	0
AC007496.1	92	98	8	6	38	59	66	33
AC007496.2	94	94	38	20	51	60	81	39
AC007496.3	251	303	68	51	99	239	274	220
AC007497.1	0	0	0	0	0	0	0	0
AC007497.2	0	0	0	0	0	0	0	0
AC007511.1	0	0	0	0	0	0	0	0
AC007513.1	1	0	0	0	0	0	0	0
AC007527.1	0	0	0	0	0	0	0	0
AC007527.2	0	0	0	0	0	0	0	0
AC007528.1	0	2	0	0	0	0	1	0
AC007529.1	109	91	313	25	50	110	28	29
AC007529.2	0	0	0	0	0	0	0	0
AC007533.1	57	96	0	41	36	81	79	84
AC007535.1	0	0	0	0	0	0	0	0
AC007536.1	0	0	0	0	0	0	0	0
AC007537.1	1	0	0	2	0	0	1	0
AC007540.1	5	18	0	4	0	0	6	0
AC007541.1	0	14	11	3	14	0	17	3
AC007546.1	38	35	0	29	5	70	29	0
AC007546.2	10	6	0	8	5	7	28	0
AC007546.3	303	294	104	114	90	260	288	176
AC007547.1	0	0	0	0	0	0	0	0
AC007547.2	0	0	0	0	0	0	0	0
AC007551.1	6	1	0	1	0	0	1	0
AC007551.2	56	104	12	10	19	15	72	80
AC007552.1	0	0	0	4	0	0	0	0
AC007552.2	0	0	0	0	0	0	0	0
AC007556.1	0	0	0	2	0	8	1	0
AC007557.1	0	0	0	0	0	0	0	0
AC007557.2	0	0	0	0	0	0	0	0
AC007557.3	0	0	0	0	0	0	0	0
AC007557.4	0	0	0	0	0	0	0	0
AC007559.1	0	0	0	0	0	0	0	0
AC007560.1	0	0	0	0	0	0	0	0
AC007562.1	0	0	0	0	0	0	0	0
AC007563.1	0	0	0	0	0	0	0	0
AC007563.2	29	26	0	5	2	25	13	34
AC007563.3	0	6	0	1	0	0	0	0
AC007566.1	190	363	106	149	85	361	219	134
AC007566.2	20	0	0	0	5	0	2	0
AC007568.1	0	0	0	0	0	0	0	0
AC007569.1	87	112	72	41	75	53	458	84
AC007570.1	6	7	0	2	0	18	9	0
AC007595.1	2	3	0	0	0	1	0	0
AC007598.1	5	21	0	3	8	16	20	9
AC007598.2	33	47	14	9	24	38	50	19
AC007598.3	84	116	16	22	51	76	72	0
AC007599.1	63	47	0	23	29	24	74	49
AC007599.2	42	19	27	18	22	17	24	24
AC007601.1	106	143	73	52	60	70	229	106
AC007601.2	16	19	14	17	16	5	35	0
AC007603.1	128	79	111	34	38	57	96	17
AC007603.2	0	0	0	0	0	0	0	0
AC007608.1	23	35	15	4	18	30	21	25
AC007608.2	0	8	0	5	4	8	4	6
AC007608.3	330	361	296	179	181	388	644	325
AC007608.4	86	146	37	28	44	127	164	79
AC007610.1	32	6	0	3	12	5	18	0
AC007610.2	11	18	0	3	0	17	15	0
AC007610.3	0	0	0	0	0	0	0	0
AC007610.4	97	157	34	64	56	132	118	48
AC007610.5	41	21	11	7	19	35	29	9
AC007611.1	14	17	0	20	0	18	27	11
AC007613.1	124	128	28	47	120	39	76	29
AC007614.1	81	88	202	55	95	86	108	46
AC007614.2	50	52	25	12	46	45	38	43
AC007618.1	0	0	0	0	0	4	0	0
AC007619.1	44	16	0	2	15	30	22	4
AC007619.2	1	20	0	8	15	1	31	0
AC007620.1	0	0	0	0	0	0	0	0
AC007620.2	99	39	60	64	71	83	81	40
AC007620.3	9	23	0	13	0	30	16	24
AC007621.1	0	0	0	0	0	0	0	0
AC007622.1	3	3	0	0	8	0	4	15
AC007622.2	149	161	36	47	114	108	189	173
AC007631.1	0	0	0	0	0	0	0	0
AC007637.1	28	49	47	9	8	60	51	13
AC007638.1	4	2	0	1	13	1	4	0
AC007638.2	37	21	0	5	2	14	32	0
AC007639.1	4	0	0	0	0	0	0	0
AC007649.1	4	20	9	11	25	35	52	6
AC007652.1	0	0	0	0	0	0	0	0
AC007652.2	0	0	0	0	0	0	0	0
AC007652.3	0	0	0	0	0	0	0	0
AC007655.1	4	0	0	0	0	2	0	0
AC007655.2	0	4	0	5	0	0	5	1
AC007656.1	89	137	7	17	46	152	53	34
AC007656.2	3	0	0	0	0	11	4	0
AC007656.3	93	93	15	26	70	97	55	39
AC007656.4	0	0	0	0	0	0	0	0
AC007663.1	14	2	28	1	0	0	24	0
AC007663.2	16	16	0	6	7	9	11	0
AC007663.3	6	11	90	7	14	1	21	2
AC007663.4	16	46	0	5	0	5	14	0
AC007666.1	143	153	87	49	211	137	112	96
AC007666.2	85	168	1	46	62	87	69	37
AC007671.1	0	7	0	0	9	0	0	0
AC007673.1	16	29	23	2	6	15	22	3
AC007679.1	42	71	45	6	21	28	161	30
AC007681.1	12	28	0	10	10	16	14	0
AC007682.1	220	219	67	66	112	101	131	109
AC007683.1	3	14	5	7	0	34	16	11
AC007683.2	13	11	0	3	4	0	4	0
AC007684.1	5	8	0	4	0	25	12	0
AC007684.2	40	35	15	4	7	15	3	12
AC007686.1	0	0	0	7	0	0	3	0
AC007686.2	0	2	0	0	7	0	1	0
AC007686.3	332	319	280	103	339	234	367	219
AC007686.4	21	58	23	30	26	53	37	20
AC007686.5	0	0	0	2	12	2	0	0
AC007687.1	57	46	1	30	39	39	98	35
AC007688.1	0	0	0	1	0	0	0	0
AC007688.2	0	4	12	0	0	6	2	0
AC007688.3	0	1	0	0	0	0	2	0
AC007690.1	0	0	0	0	0	0	0	0
AC007695.1	131	99	23	49	47	122	163	57
AC007718.1	0	0	0	0	0	0	0	0
AC007728.1	51	80	10	9	20	38	104	24
AC007728.2	248	205	64	113	166	163	321	98
AC007728.3	27	125	0	62	17	120	48	62
AC007731.1	78	62	24	22	68	35	79	28
AC007731.2	0	0	0	0	0	0	2	0
AC007731.3	47	54	57	32	43	22	77	47
AC007731.4	4	4	0	5	20	17	3	2
AC007731.5	0	0	0	0	0	0	0	0
AC007736.1	166	146	112	29	70	62	154	69
AC007741.1	0	0	0	0	0	0	0	0
AC007742.1	0	0	0	0	0	0	0	0
AC007743.1	987	730	360	313	315	696	512	343
AC007744.1	0	0	0	0	9	0	1	20
AC007749.1	0	7	0	3	0	7	1	0
AC007749.2	0	0	0	0	0	0	0	0
AC007750.1	0	2	0	1	10	0	0	0
AC007751.1	0	0	0	0	0	0	0	0
AC007773.1	13	34	58	10	38	28	45	15
AC007780.1	68	46	25	26	84	43	40	15
AC007785.1	0	4	0	0	0	4	8	0
AC007785.2	0	0	0	0	0	0	0	0
AC007785.3	165	214	107	54	205	193	178	38
AC007786.1	60	83	30	22	23	54	78	10
AC007786.2	0	0	0	0	0	0	0	0
AC007786.3	0	0	0	0	0	0	0	0
AC007786.4	10	2	0	0	0	7	2	0
AC007787.1	0	20	0	0	0	4	7	3
AC007787.2	5	2	0	0	0	5	3	0
AC007792.1	6	2	0	3	1	3	3	0
AC007795.1	0	0	0	0	0	0	0	0
AC007823.1	158	256	14	72	58	76	167	97
AC007834.1	23	12	12	9	4	12	23	23
AC007834.2	12	5	0	1	0	8	8	0
AC007842.1	81	106	56	47	75	63	150	55
AC007846.1	0	12	29	4	8	11	5	0
AC007846.2	0	0	0	0	0	0	0	0
AC007848.1	18	25	0	3	8	38	37	27
AC007848.2	4	18	0	7	38	47	15	15
AC007849.1	0	0	0	0	0	0	0	0
AC007861.1	0	0	0	0	0	0	0	0
AC007861.2	21	5	7	3	6	9	17	0
AC007876.1	44	34	53	15	56	26	54	0
AC007877.1	22	8	0	81	0	5	19	0
AC007878.1	409	680	64	240	166	531	504	165
AC007879.1	0	2	0	1	0	0	3	0
AC007879.2	0	12	0	4	6	2	6	0
AC007879.3	20	5	0	26	8	10	15	0
AC007879.4	0	6	0	6	6	0	7	0
AC007879.5	9	3	0	11	0	3	8	0
AC007880.1	8	18	26	0	21	0	37	18
AC007881.1	0	0	0	3	0	0	3	0
AC007881.2	1	2	0	1	0	0	1	0
AC007881.3	18	16	0	7	27	19	24	6
AC007881.4	15	64	0	30	5	42	38	12
AC007906.1	10	38	0	5	24	14	26	49
AC007906.2	24	55	33	39	8	48	72	33
AC007907.1	0	0	0	0	0	0	0	0
AC007919.1	3	5	0	3	0	6	0	22
AC007919.2	13	30	17	3	14	32	17	30
AC007920.1	29	1	17	0	0	7	6	0
AC007920.2	11	26	0	17	10	66	28	33
AC007922.1	0	3	12	0	6	0	9	0
AC007922.2	3	16	15	11	16	12	11	0
AC007922.3	48	44	1	19	3	55	59	38
AC007922.4	413	554	132	166	238	404	474	208
AC007923.1	0	1	0	0	0	7	3	1
AC007923.2	0	0	0	0	0	0	0	0
AC007923.3	21	17	1	4	4	5	14	0
AC007938.1	0	0	0	0	0	0	0	0
AC007938.2	22	56	2	20	18	50	31	1
AC007938.3	15	32	0	5	0	0	10	7
AC007938.4	0	0	0	0	0	0	0	0
AC007938.5	0	0	0	0	0	0	0	0
AC007938.6	0	0	0	0	0	0	0	0
AC007948.1	0	0	0	0	0	0	0	0
AC007950.1	0	0	0	4	0	5	1	0
AC007950.2	10	28	0	6	27	20	40	13
AC007952.1	24	45	75	9	26	22	61	48
AC007952.2	162	210	130	56	147	142	572	57
AC007952.3	6	2	0	2	0	0	4	0
AC007952.4	40	136	92	41	43	124	31	88
AC007952.5	94	84	123	10	50	48	258	52
AC007952.6	671	474	658	110	330	256	682	314
AC007952.7	30	48	53	11	16	28	139	20
AC007952.8	8	1	0	2	0	0	8	0
AC007952.9	17	28	14	3	9	11	23	1
AC007953.1	22	25	9	15	4	35	31	35
AC007953.2	42	37	0	16	16	28	33	33
AC007954.1	9	6	0	8	9	2	25	0
AC007956.1	8	9	0	7	5	18	3	0
AC007956.2	46	35	0	33	15	52	59	21
AC007967.1	0	0	0	0	0	0	0	0
AC007967.2	0	0	0	0	0	0	0	0
AC007967.3	0	0	0	0	0	0	0	0
AC007967.4	0	0	0	0	0	0	0	0
[truncated: 57,410 more rows]
