# Supplementary material for: Low T cell diversity associates with poor outcome in bladder cancer: A comprehensive longitudinal analysis of the T cell receptor repertoire
Source: Cell Rep Med. 2025 May 1;6(5):102101. doi: 10.1016/j.xcrm.2025.102101 (PMC12147909; doi:10.1016/j.xcrm.2025.102101)
Supplement: Data S2. Zip file with eight CSV files of single-cell RNA-seq counts from blood and tumor for four patients (two files per patient, one for blood and one for tumor) [file mmc4.zip]

Archive with 16 entries (16 files):
- DataS2_120_Blood.csv
- __MACOSX/._DataS2_120_Blood.csv
- DataS2_120_Tumor.csv
- __MACOSX/._DataS2_120_Tumor.csv
- DataS2_121_Blood.csv
- __MACOSX/._DataS2_121_Blood.csv
- DataS2_121_Tumor.csv
- __MACOSX/._DataS2_121_Tumor.csv
- DataS2_122_Blood.csv
- __MACOSX/._DataS2_122_Blood.csv
- DataS2_122_Tumor.csv
- __MACOSX/._DataS2_122_Tumor.csv
- DataS2_123_Blood.csv
- __MACOSX/._DataS2_123_Blood.csv
- DataS2_123_Tumor.csv
- __MACOSX/._DataS2_123_Tumor.csv
